# Supplementary material for: Synthesis and Glycosidase Inhibition Properties of Calix[8]arene-Based Iminosugar Click Clusters
Source: Pharmaceuticals (Basel). 2020 Nov 5;13(11):366. doi: 10.3390/ph13110366 (PMC7694328; doi:10.3390/ph13110366)
Supplement: Supplementary file 1 [file pharmaceuticals-13-00366-s001.zip]

Archive with 10 entries (9 files):
- pharmaceuticals-982572 -suppl/
- pharmaceuticals-982572 -suppl/6A_JBa┴-man.xyz
- pharmaceuticals-982572 -suppl/6A_ligand.xyz
- pharmaceuticals-982572 -suppl/6B_JBa┴-man.xyz
- pharmaceuticals-982572 -suppl/6B_ligand.xyz
- pharmaceuticals-982572 -suppl/6C_JBa┴-man.xyz
- pharmaceuticals-982572 -suppl/6C_ligand.xyz
- pharmaceuticals-982572 -suppl/7B_JBa┴-man.xyz
- pharmaceuticals-982572 -suppl/7B_ligand.xyz
- pharmaceuticals-982572 -suppl/pharmaceuticals-982572 -suppl.pdf
