# Supplementary material for: Synthesis and Glycosidase Inhibition Properties of Calix[8]arene-Based Iminosugar Click Clusters
Source: Pharmaceuticals (Basel). 2020 Nov 5;13(11):366. doi: 10.3390/ph13110366 (PMC7694328; doi:10.3390/ph13110366)
Supplement: Supplementary file 1 [file pharmaceuticals-13-00366-s001.zip › pharmaceuticals-982572 -suppl/6A_ligand.xyz]

600
Calix8_6B
C          2.96680       -6.85050       -0.07640
C          1.82110       -6.11610       -0.41800
C          0.99440       -5.67090        0.62649
C          1.25040       -6.00520        1.96250
C          2.32480       -6.86110        2.25199
C          3.22970       -7.22440        1.24479
C          0.36510       -5.50120        3.11500
O          2.43840       -7.42180        3.50300
C          1.47100       -5.78000       -1.89140
C         -0.03760       -6.00430       -2.16520
C          2.23460       -6.66410       -2.91090
C          1.81800       -4.30630       -2.17570
C          1.62570       -8.59099        3.64060
C          1.90280       -9.31450        4.93960
C          2.69500      -10.43019        5.16680
N          2.50570      -10.74580        6.48410
N          1.64790       -9.89500        7.05240
N          1.27840       -8.99720        6.06440
C          3.03880      -11.88380        7.22050
C          1.92710      -12.91470        7.51820
C          2.46900      -14.30350        7.89860
C          1.34190      -15.31060        8.20280
C          1.78850      -16.78490        8.18920
C          2.81670      -17.14510        9.28759
C          4.65850      -20.31430        8.23720
C          4.03540      -18.90520        8.13480
N          3.20980      -18.56350        9.31250
C          2.12120      -19.54650        9.57150
C          2.73570      -20.97350        9.75750
C          3.58660      -21.38580        8.53330
C          1.10020      -19.21060       10.70700
O          1.75970      -21.97030       10.06030
O          4.15960      -22.68270        8.69009
O          5.37960      -20.63840        7.05960
O          1.59830      -19.47530       12.01290
C          4.46290        1.86390       10.59910
C          3.23120        1.65790       11.23980
C          2.18040        2.52579       10.92690
C          2.32910        3.54700        9.98870
C          3.56780        3.73430        9.35760
C          4.65820        2.90580        9.67719
O          3.67780        4.66350        8.35120
C          2.99080        0.50339       12.24630
C          2.41990        1.06100       13.57250
C          4.27830       -0.28060       12.60180
C          1.98270       -0.49800       11.64170
C          4.14970        5.95240        8.71690
C          4.21780        6.79450        7.46260
C          5.01220        6.63260        6.33700
N          4.71460        7.69340        5.52810
N          3.78460        8.46720        6.09640
N          3.47970        7.88330        7.31310
C          5.33030        8.08150        4.26420
C          6.26850        9.28960        4.48360
C          6.89410        9.86689        3.19930
C          7.67680       11.15780        3.50690
C          8.21820       11.92100        2.28450
C          9.47110       11.28690        1.62390
C         12.27600       13.86480        1.82020
C         11.18600       12.86150        2.24430
N         10.45060       12.26490        1.10500
C          9.89600       13.26240        0.14330
C         10.97730       14.30090       -0.31350
C         11.69490       14.95060        0.89310
C          9.17000       12.63950       -1.08460
O         10.44710       15.31810       -1.16520
O         12.69160       15.88580        0.48500
O         12.88440       14.44650        2.96030
O         10.05490       11.84200       -1.85720
C          8.99710        0.03180        9.33240
C          8.62350        0.74310       10.48170
C          7.65720        1.74820       10.34080
C          7.10390        2.06990        9.09650
C          7.60640        1.44140        7.94740
C          8.46130        0.33880        8.07710
C          6.02090        3.15160        8.99600
O          7.41330        2.01189        6.70780
C          9.21710        0.43570       11.87850
C          9.92700        1.69480       12.42570
C         10.25620       -0.71340       11.86420
C          8.08760        0.02520       12.84900
C          8.45850        2.96200        6.45850
C          8.38760        3.64700        5.10970
C          9.36970        3.71170        4.13410
N          8.94860        4.67170        3.25840
N          7.73660        5.11850        3.59990
N          7.39120        4.44880        4.76309
C          9.72080        5.31880        2.20420
C         10.12299        6.75300        2.64140
C         11.46640        7.25640        2.08340
C         11.49460        7.48930        0.56360
C         12.84030        8.08300        0.10640
C         12.90360        8.33200       -1.41570
C         16.53930        8.57520       -2.50040
C         15.30260        8.04800       -1.74260
N         14.14960        8.95890       -1.88170
C         14.44190       10.32700       -1.36910
C         15.65790       10.93000       -2.14820
C         16.89830       10.00770       -2.04979
C         13.25470       11.33290       -1.28540
O         15.99070       12.25800       -1.74510
O         18.01129       10.52490       -2.77340
O         17.63800        7.69230       -2.35160
O         12.82670       11.81900       -2.55010
C          6.47010       -4.12669        6.47210
C          6.74660       -3.62860        7.75080
C          7.54450       -2.48630        7.84290
C          8.04989       -1.83130        6.71220
C          7.78380       -2.37460        5.44310
C          7.02170       -3.54930        5.32090
C          8.83949       -0.51920        6.86440
O          8.17150       -1.70770        4.30389
C          6.19620       -4.28120        9.04420
C          7.36880       -4.65630        9.98190
C          5.39150       -5.57800        8.78159
C          5.26320       -3.28590        9.77030
C          9.52840       -1.86230        3.90380
C          9.86130       -0.78690        2.88690
C          9.91269       -0.85810        1.49970
N         10.27870        0.39440        1.08390
N         10.42920        1.20690        2.13580
N         10.18030        0.44410        3.26250
C         10.50970        0.87410       -0.27820
C         11.82230        1.68800       -0.38200
C         12.31180        1.93390       -1.82060
C         13.59890        2.78360       -1.84020
C         14.39630        2.72640       -3.15600
C         13.70030        3.40850       -4.35750
C         15.38850        2.21830       -7.56240
C         14.70580        2.15510       -6.17960
N         14.53080        3.49050       -5.57110
C         15.80520        4.25490       -5.44630
C         16.49390        4.39060       -6.84410
C         16.71490        3.00660       -7.49990
C         15.74740        5.62760       -4.70360
O         17.71810        5.12660       -6.79760
O         17.33160        3.11170       -8.78210
O         15.60360        0.91430       -8.07910
O         15.23320        6.68770       -5.50060
C          5.81470       -8.38430        3.68380
C          6.67150       -7.95930        4.70950
C          7.01860       -6.60090        4.74979
C          6.53650       -5.68780        3.80410
C          5.80250       -6.17250        2.71240
C          5.38710       -7.51200        2.67690
C          6.77980       -4.17120        3.93350
O          5.56690       -5.34640        1.63960
C          7.16660       -8.96500        5.78030
C          8.31350       -8.40499        6.66030
C          7.70660      -10.25250        5.11080
C          5.99170       -9.33189        6.70940
C          6.66670       -5.33510        0.72810
C          6.43890       -4.34600       -0.39110
C          5.68700       -4.49120       -1.54510
N          5.94030       -3.36900       -2.28390
N          6.77890       -2.55710       -1.63300
N          7.08770       -3.19060       -0.44240
C          5.50820       -3.06830       -3.64230
C          6.70740       -3.13420       -4.61550
C          6.30650       -3.18710       -6.09960
C          7.53650       -3.22120       -7.02620
C          7.19770       -3.57290       -8.48630
C          8.44940       -3.55570       -9.39010
C          7.45180       -5.77700      -12.31940
C          7.87510       -5.35810      -10.89720
N          8.15809       -3.90970      -10.79000
C          9.22369       -3.47800      -11.74330
C          8.79210       -3.82280      -13.20980
C          8.49680       -5.33540      -13.36470
C          9.72960       -2.00030      -11.64050
O          9.72560       -3.39840      -14.20360
O          8.11220       -5.70030      -14.69410
O          7.23230       -7.17730      -12.37990
O          8.70640       -1.03190      -11.82310
C         -1.28490        3.45080        6.30310
C         -0.23490        4.37120        6.15630
C          0.52590        4.68060        7.28850
C          0.28599        4.06860        8.51810
C         -0.75900        3.14460        8.64270
C         -1.57280        2.84240        7.53550
O         -0.89130        2.45430        9.82390
C          0.12580        5.02980        4.80100
C          0.07360        6.57040        4.93130
C         -0.83140        4.63170        3.65000
C          1.55290        4.60410        4.38680
C         -1.91110        2.86410       10.72870
C         -2.02650        1.79580       11.79770
C         -1.79550        0.43070       11.70070
N         -1.96850       -0.05930       12.96430
N         -2.34019        0.91850       13.79600
N         -2.37560        2.08160       13.04290
C         -1.77970       -1.42630       13.43290
C         -3.10770       -2.18140       13.66420
C         -3.90490       -1.76030       14.91310
C         -5.09920       -2.69680       15.17080
C         -5.88710       -2.35290       16.44660
C         -7.03790       -3.35390       16.69070
C         -9.61870       -1.80270       19.01480
C         -8.61459       -1.91150       17.84800
N         -7.80280       -3.14310       17.92770
C         -7.04500       -3.26810       19.20179
C         -8.03720       -3.21980       20.41100
C         -8.91080       -1.94250       20.37970
C         -6.05540       -4.46940       19.32190
O         -7.39140       -3.35010       21.67720
O         -9.83920       -1.90770       21.46110
O        -10.34939       -0.59000       18.94360
O         -6.70470       -5.72740       19.47200
C         -4.24510       -0.13220        4.16230
C         -4.48379        1.23780        4.33580
C         -3.98520        1.84410        5.49650
C         -3.28100        1.11960        6.46450
C         -3.15370       -0.27170        6.31670
C         -3.54970       -0.88000        5.11829
C         -2.73320        1.84310        7.69970
O         -2.75060       -1.06240        7.37010
C         -5.23440        2.09100        3.28470
C         -6.47720        2.74210        3.93300
C         -5.72500        1.27070        2.06520
C         -4.29770        3.19780        2.75080
C         -3.82650       -1.30870        8.28619
C         -3.61990       -2.55280        9.12550
C         -4.40020       -3.69890        9.17420
N         -3.92020       -4.41980       10.23080
N         -2.86310       -3.80950       10.77220
N         -2.68150       -2.63550       10.05760
C         -4.51400       -5.59440       10.85660
C         -5.33550       -5.18050       12.10000
C         -6.27590       -6.28430       12.61830
C         -7.14550       -5.80620       13.79750
C         -8.20650       -6.83440       14.23490
C         -9.11710       -6.30440       15.36670
C        -11.75430       -9.07570       15.54160
C        -10.89030       -7.93130       14.96750
N         -9.98969       -7.32430       15.97620
C        -10.76780       -6.80290       17.14089
C        -11.58000       -7.96750       17.80220
C        -12.54140       -8.62149       16.78670
C        -10.01549       -5.97100       18.22870
O        -12.27840       -7.58380       18.98590
O        -13.29020       -9.68990       17.36380
O        -12.62490       -9.60440       14.55510
O         -9.23950       -6.76450       19.11400
C          0.14910       -3.09640        2.23220
C         -0.48200       -1.84420        2.19130
C         -1.58830       -1.64440        3.02180
C         -2.06999       -2.63740        3.88350
C         -1.42310       -3.88310        3.89560
C         -0.32200       -4.12720        3.05610
C         -3.24620       -2.35429        4.83680
O         -1.78500       -4.83850        4.81480
C          0.00920       -0.67400        1.30210
C         -1.14710       -0.16660        0.40500
C          1.17360       -1.06640        0.36260
C          0.50070        0.48540        2.19830
C         -2.91630       -5.64020        4.49630
C         -3.34910       -6.34420        5.76270
C         -2.80130       -7.45900        6.38710
N         -3.56210       -7.65490        7.50670
N         -4.52540       -6.73000        7.58080
N         -4.38540       -5.91950        6.46890
C         -3.41060       -8.67590        8.54100
C         -4.76309       -9.31199        8.93950
C         -4.62340      -10.55520        9.83500
C         -5.99410      -11.11190       10.26019
C         -5.91720      -12.50600       10.90900
C         -7.31580      -13.03550       11.30050
C         -6.80500      -16.80970       11.50630
C         -6.87070      -15.37740       10.94300
N         -7.30770      -14.36630       11.93580
C         -8.62790      -14.72370       12.54210
C         -8.57390      -16.15710       13.17820
C         -8.14540      -17.21880       12.14290
C         -9.26840      -13.71600       13.55540
O         -9.78810      -16.55160       13.82450
O         -8.09479      -18.53020       12.70190
O         -6.42100      -17.72700       10.49600
O         -8.66890      -13.75730       14.84420
H          3.65950       -7.16830       -0.83820
H          0.13239       -5.06080        0.40280
H         -0.39670       -6.26390        3.25680
H          0.95060       -5.49510        4.03570
H         -0.67110       -5.31740       -1.60500
H         -0.28499       -5.85370       -3.21660
H         -0.34140       -7.01800       -1.90160
H          3.30780       -6.48050       -2.89570
H          2.07209       -7.72520       -2.71650
H          1.90710       -6.47180       -3.93350
H          2.86150       -4.08770       -1.95160
H          1.63800       -4.03890       -3.21770
H          1.21239       -3.64130       -1.56370
H          0.56770       -8.33230        3.57740
H          1.81180       -9.27110        2.80680
H          3.32700      -11.02400        4.52830
H          3.82870      -12.33000        6.61500
H          3.50360      -11.51920        8.13790
H          0.87830      -15.06710        9.16030
H          0.55189      -15.19860        7.45790
H          0.89830      -17.40430        8.29890
H          2.19340      -17.01410        7.20330
H          3.71390      -16.53510        9.16360
H          2.43489      -16.85760       10.26830
H          5.39220      -20.31149        9.04570
H          3.43400      -18.84969        7.22650
H          4.84280      -18.17830        8.03389
H          1.52300      -19.58210        8.65900
H          3.39560      -20.94869       10.62810
H          2.92270      -21.46340        7.66990
H          0.20620      -19.82260       10.57060
H          0.73850      -18.18499       10.63680
H          5.27250        1.18819       10.80470
H          1.21639        2.38590       11.39180
H          1.44230        1.52520       13.44140
H          2.29250        0.27689       14.31930
H          3.08160        1.81470       14.00100
H          4.71279       -0.76460       11.72650
H          5.03470        0.37430       13.03400
H          4.08200       -1.06830       13.32990
H          2.36210       -0.92370       10.71130
H          1.77450       -1.32540       12.32070
H          1.03030       -0.02230       11.40890
H          3.49530        6.40360        9.46320
H          5.13199        5.89660        9.18390
H          5.74310        5.89350        6.05750
H          5.87580        7.22550        3.86410
H          4.53030        8.32000        3.56140
H          5.70780       10.08430        4.98200
H          7.06650        9.00569        5.17330
H          7.54580        9.12770        2.73230
H          6.10560       10.08270        2.47660
H          9.97790       10.63520        2.33970
H          9.15680       10.61160        0.82670
H         13.07210       13.33030        1.30020
H         10.50070       13.37300        2.92130
H         11.66280       12.06530        2.81920
H          9.14240       13.84400        0.67720
H         11.73310       13.78720       -0.90870
H         10.96160       15.53320        1.45570
H          8.74499       13.41950       -1.71880
H          8.31600       12.03790       -0.77070
H          9.69490       -0.78910        9.39209
H          7.31560        2.28670       11.21170
H          6.44480        4.06160        9.41710
H          5.82650        3.37490        7.94620
H          9.24000        2.53320       12.54400
H         10.37650        1.51290       13.40270
H         10.72300        2.02199       11.75540
H          9.81420       -1.65030       11.52250
H         11.10160       -0.48430       11.21440
H         10.66230       -0.89950       12.85920
H          7.53380       -0.83450       12.46880
H          8.47650       -0.24420       13.83170
H          7.37010        0.83080       13.00320
H          8.45880        3.73050        7.23470
H          9.42950        2.46780        6.54010
H         10.34230        3.25440        4.04850
H         11.71100        8.19480        2.58530
H         12.25860        6.55970        2.36470
H         11.30970        6.54770        0.04320
H         10.68270        8.16220        0.28240
H         13.01410        9.01440        0.64549
H         13.64160        7.40520        0.40240
H         12.76390        7.38650       -1.94410
H         12.05780        8.94340       -1.73290
H         16.31840        8.58960       -3.56920
H         15.55480        7.91690       -0.68880
H         15.04270        7.06480       -2.13350
H         14.76730       10.20140       -0.33450
H         15.38210       11.01060       -3.20240
H         17.21890        9.97650       -1.00620
H         13.56030       12.19320       -0.69000
H         12.41620       10.90970       -0.73400
H          5.82140       -4.98050        6.35700
H          7.73140       -2.08650        8.82349
H          9.89910       -0.76540        6.92520
H          8.73250        0.07439        5.95650
H          7.93660       -3.78320       10.30350
H          7.01790       -5.15190       10.88770
H          8.06739       -5.33320        9.48850
H          4.50929       -5.38910        8.16890
H          5.99750       -6.32750        8.27280
H          5.03880       -6.02750        9.71040
H          4.42780       -2.99280        9.13260
H          4.84420       -3.71420       10.68150
H          5.78250       -2.37060       10.05660
H         10.20989       -1.80760        4.75420
H          9.66370       -2.85480        3.47320
H          9.71679       -1.65330        0.79850
H         12.49770        0.97110       -2.30019
H         11.53390        2.42250       -2.40970
H         13.36340        3.81890       -1.58710
H         14.26230        2.43420       -1.04680
H         15.35750        3.20410       -2.96790
H         14.62100        1.68540       -3.39050
H         12.77270        2.88200       -4.59170
H         13.37280        4.41190       -4.08290
H         14.71200        2.71280       -8.26290
H         15.29870        1.51800       -5.52120
H         13.73070        1.67930       -6.30110
H         16.46990        3.63610       -4.84140
H         15.83390        4.96710       -7.49670
H         17.42200        2.44880       -6.88210
H         16.75519        5.91000       -4.39470
H         15.19350        5.54970       -3.77110
H          5.48790       -9.41170        3.65530
H          7.64980       -6.22750        5.53920
H          7.61680       -3.93450        3.28090
H          5.92210       -3.64200        3.51570
H          7.98930       -7.55650        7.26420
H          8.68750       -9.15410        7.35950
H          9.16080       -8.07900        6.05600
H          6.93380      -10.80090        4.57409
H          8.49940      -10.02300        4.39770
H          8.12069      -10.94400        5.84550
H          5.18539       -9.80840        6.15700
H          6.29650      -10.01939        7.49890
H          5.57160       -8.44660        7.18820
H          7.60000       -5.10470        1.24620
H          6.80430       -6.33330        0.30940
H          5.05680       -5.28230       -1.91080
H          4.74170       -3.79330       -3.91990
H          5.04110       -2.08239       -3.64840
H          7.36050       -2.27619       -4.44190
H          7.30890       -4.01860       -4.39309
H          5.69420       -4.07420       -6.27100
H          5.67990       -2.33029       -6.35360
H          8.04440       -2.25570       -6.98430
H          8.25329       -3.95460       -6.65210
H          6.49100       -5.31160      -12.54910
H          8.75400       -5.93030      -10.59280
H          7.06340       -5.64240      -10.22969
H         10.10380       -4.08610      -11.52420
H          7.87360       -3.27180      -13.42430
H          9.41949       -5.88670      -13.16960
H         10.51610       -1.81800      -12.37430
H         10.22400       -1.82120      -10.68640
H         -1.86950        3.18850        5.44080
H          1.34300        5.38290        7.20790
H          0.80410        6.94860        5.64750
H          0.28430        7.06270        3.98150
H         -0.90930        6.90600        5.26360
H         -0.81950        3.55600        3.46800
H         -1.85820        4.92540        3.86780
H         -0.55379        5.11330        2.71180
H          1.62990        3.51940        4.29790
H          1.84130        5.03280        3.42690
H          2.30170        4.91880        5.11470
H         -1.64480        3.82960       11.16030
H         -2.86830        3.00410       10.22840
H         -1.48900       -0.20360       10.88290
H         -3.24470       -1.76330       15.78220
H         -4.25990       -0.73430       14.80190
H         -5.77020       -2.67050       14.30980
H         -4.73700       -3.72410       15.24200
H         -5.20260       -2.34760       17.29460
H         -6.28070       -1.33970       16.35980
H         -7.72380       -3.33020       15.84130
H         -6.64860       -4.37240       16.69060
H        -10.35740       -2.60029       18.91379
H         -7.96630       -1.03360       17.84880
H         -9.17450       -1.89970       16.91100
H         -6.42070       -2.37540       19.27410
H         -8.70850       -4.07860       20.33940
H         -8.25869       -1.07860       20.52420
H         -5.41210       -4.31630       20.19020
H         -5.36510       -4.50210       18.47910
H         -4.56510       -0.64000        3.26570
H         -4.13000        2.90370        5.64780
H         -3.56760        2.37610        8.15429
H         -2.41760        1.10420        8.43399
H         -6.21070        3.41190        4.75060
H         -7.04510        3.33260        3.21330
H         -7.15110        1.98720        4.34000
H         -4.89340        0.81370        1.52690
H         -6.40950        0.47560        2.36410
H         -6.25910        1.89620        1.34890
H         -3.38920        2.77250        2.32120
H         -4.77799        3.79570        1.97570
H         -3.99110        3.88590        3.53820
H         -3.96490       -0.44730        8.93990
H         -4.77390       -1.41830        7.75170
H         -5.26880       -4.02070        8.62290
H         -5.15730       -6.07340       10.11880
H         -3.72180       -6.30020       11.10820
H         -4.65770       -4.86850       12.89630
H         -5.93830       -4.30220       11.85820
H         -6.92500       -6.61250       11.80430
H         -5.69600       -7.15930       12.91620
H         -6.50080       -5.56340       14.64300
H         -7.64780       -4.87710       13.52120
H        -11.09410       -9.89850       15.82300
H        -11.53600       -7.16330       14.53630
H        -10.31110       -8.36239       14.15220
H        -11.49560       -6.10190       16.72610
H        -10.87070       -8.73030       18.13240
H        -13.28010       -7.87570       16.48549
H        -10.74620       -5.43560       18.83680
H         -9.41700       -5.17590       17.79479
H          1.03340       -3.27230        1.64140
H         -2.04750       -0.67070        3.01740
H         -4.14210       -2.80650        4.41340
H         -3.07560       -2.88070        5.77640
H         -1.97110        0.24780        0.98580
H         -0.81650        0.62290       -0.27050
H         -1.55550       -0.97130       -0.20750
H          2.05419       -1.39010        0.91880
H          0.88080       -1.87310       -0.30560
H          1.48600       -0.23010       -0.26379
H          1.31890        0.16339        2.84440
H          0.86270        1.32810        1.60860
H         -0.28799        0.86600        2.84850
H         -3.73140       -5.04220        4.08549
H         -2.65550       -6.36130        3.72160
H         -1.95240       -8.08460        6.16150
H         -2.72690       -9.43590        8.16000
H         -2.92840       -8.20900        9.40030
H         -5.37680       -8.56830        9.45079
H         -5.31160       -9.59170        8.03780
H         -4.06710      -11.32320        9.29440
H         -4.03289      -10.32160       10.72230
H         -7.71180      -12.29190       11.98770
H         -7.98000      -13.03440       10.43300
H         -6.01930      -16.85220       12.26350
H         -7.53800      -15.36160       10.07860
H         -5.86970      -15.14980       10.58120
H         -9.33409      -14.77140       11.71000
H         -7.82030      -16.14699       13.96920
H         -8.90740      -17.26670       11.36180
H        -10.32240      -13.96780       13.68190
H         -9.29710      -12.69480       13.18080
H         -6.60100      -18.60250       10.86220
H         -8.88700      -18.60400       13.25160
H         -9.89160      -15.98150       14.59750
H         -8.84399      -12.92990       15.30350
H          1.41180      -21.75210       10.93450
H          3.46310      -23.23150        9.07429
H          5.58330      -21.58060        7.12850
H          1.03119      -19.05480       12.66680
H         12.27240       16.44930       -0.17870
H         10.28020       14.93230       -2.03280
H         10.24590       11.05590       -1.33220
H         13.37940       15.21150        2.63690
H         18.41209        8.19089       -2.64800
H         18.03340       11.47070       -2.57450
H         15.27540       12.83280       -2.04550
H         11.86050       11.92640       -2.53710
H         14.84230        7.35790       -4.93050
H         17.48800        6.03200       -6.55130
H         18.01070        3.79230       -8.68180
H         16.19330        1.03180       -8.83530
H          9.29190       -3.46120      -15.06110
H          8.42559       -1.05170      -12.74140
H          7.07610       -7.38630      -13.30870
H          8.90530       -5.71390      -15.24000
H        -10.80720       -0.50539       19.79070
H         -9.33900       -2.17380       22.24360
H         -7.10000       -4.26510       21.76140
H         -6.03420       -6.42130       19.48720
H        -13.26980      -10.13700       15.03910
H        -13.55760       -9.37500       18.23839
H        -11.60010       -7.33720       19.62960
H         -8.35960       -6.35160       19.20850
C          4.48379       -8.04570        1.55940
H          5.10220       -8.14439        0.66720
H          4.15560       -9.05780        1.79720
C          1.14150        4.46520        9.71500
H          0.51440        4.51660       10.60410
H          1.48490        5.48930        9.58320
H          8.83010       -2.53830       -9.32250
H          9.23400       -4.19890       -8.98579
H          6.46660       -2.86260       -8.87670
H          6.71500       -4.54860       -8.49410
H         11.68990        2.64640        0.12420
H         12.61130        1.16570        0.16380
H          9.64870        1.47380       -0.57599
H         10.54140        0.00449       -0.93640
H          9.32290        7.45140        2.39150
H         10.20440        6.79360        3.73050
H          9.13110        5.32480        1.28690
H         10.60130        4.70220        2.01770
H          8.49180       10.94310        4.20000
H          7.01260       11.83400        4.04850
H          7.42950       12.05130        1.54310
H          8.43910       12.92910        2.63300
H          1.28630      -13.02590        6.64060
H          1.28340      -12.53510        8.31429
H          3.08030      -14.67990        7.07650
H          3.13470      -14.22320        8.75939
H         -5.42830      -13.17120       10.19919
H         -5.28140      -12.47100       11.79550
H         -6.64380      -11.17340        9.38470
H         -6.47470      -10.40800       10.94250
H         -3.73940       -2.09360       12.77850
H         -2.86780       -3.24270       13.74510
H         -1.16809       -1.40190       14.33550
H         -1.19340       -1.95060       12.67650
H         -8.44110       -5.92430       16.13110
H         -9.70430       -5.45330       15.01450
H         -7.71250       -7.75060       14.56310
H         -8.80660       -7.09380       13.36280
