# Supplementary material for: Synthesis and Glycosidase Inhibition Properties of Calix[8]arene-Based Iminosugar Click Clusters
Source: Pharmaceuticals (Basel). 2020 Nov 5;13(11):366. doi: 10.3390/ph13110366 (PMC7694328; doi:10.3390/ph13110366)
Supplement: Supplementary file 1 [file pharmaceuticals-13-00366-s001.zip › pharmaceuticals-982572 -suppl/6B_JBa┴-man.xyz]

59561

N        -10.94001      -14.81200      -21.74999
H        -11.54301      -15.59600      -21.99900
H        -10.78501      -14.19000      -22.54300
H        -11.41401      -14.15599      -21.12899
C         -9.67601      -15.28300      -21.17699
H         -9.25923      -15.82189      -21.90903
C         -9.90801      -16.17799      -19.94899
O        -10.86601      -15.98400      -19.19099
C         -8.76702      -14.10000      -20.80100
H         -8.72867      -13.47448      -21.58026
H         -9.17207      -13.63089      -20.01622
C         -7.32501      -14.50800      -20.43299
H         -7.41989      -15.06670      -19.60907
H         -7.02030      -15.08266      -21.19253
S         -6.22202      -13.08500      -20.16899
C         -5.14801      -13.66999      -18.86799
H         -4.47622      -12.97297      -18.61730
H         -4.64964      -14.48795      -19.15535
H         -5.67153      -13.90129      -18.04797
N        -44.57700       74.69199       21.74999
H        -44.42300       74.09799       22.56499
H        -45.15099       74.22199       21.04998
H        -45.19900       75.46999       21.96899
C        -43.31300       75.16299       21.17699
H        -42.89621       75.70189       21.90902
C        -43.54500       76.05799       19.94899
O        -44.50300       75.86399       19.19099
C        -42.40400       73.97999       20.80099
H        -42.36565       73.35447       21.58025
H        -42.80904       73.51088       20.01621
C        -40.96200       74.38798       20.43299
H        -41.05687       74.94669       19.60907
H        -40.65727       74.96265       21.19253
S        -39.85900       72.96499       20.16899
C        -38.78499       73.55099       18.86799
H        -38.11300       72.85428       18.61699
H        -38.28686       74.36896       19.15570
H        -39.30861       73.78248       18.04807
N         -9.02202      -17.16299      -19.78099
H         -8.28701      -17.27100      -20.48000
C         -9.04201      -18.09200      -18.65900
H         -9.95601      -18.03814      -18.25685
C         -7.97301      -17.66700      -17.66099
O         -6.77801      -17.64000      -17.99300
C         -8.79002      -19.52500      -19.12499
H         -9.51294      -19.77921      -19.76743
H         -7.90511      -19.55422      -19.58983
C         -8.77001      -20.55200      -18.00499
H         -8.38397      -21.40755      -18.34992
H         -8.20474      -20.20951      -17.25454
C        -10.17401      -20.81100      -17.49199
H        -10.36307      -20.17808      -16.74121
H        -10.82233      -20.64926      -18.23598
C        -10.34302      -22.24200      -16.98899
H         -9.53385      -22.50224      -16.46219
H        -11.15220      -22.29047      -16.40342
N        -10.51202      -23.22200      -18.11099
H        -10.62500      -24.17799      -17.77499
H         -9.74402      -23.15400      -18.77800
H        -11.28299      -22.95299      -18.72299
N        -42.65899       77.04299       19.78099
H        -41.92400       77.15099       20.47999
C        -42.67899       77.97199       18.65899
H        -43.59299       77.91814       18.25685
C        -41.61000       77.54699       17.66099
O        -40.41499       77.51999       17.99299
C        -42.42700       79.40499       19.12499
H        -43.14991       79.65885       19.76758
H        -41.54209       79.43392       19.58984
C        -42.40700       80.43299       18.00499
H        -42.02175       81.28877       18.35026
H        -41.84140       80.09134       17.25441
C        -43.81100       80.69099       17.49199
H        -43.99951       80.05790       16.74121
H        -44.45916       80.52871       18.23598
C        -43.97999       82.12299       16.98899
H        -43.17083       82.38384       16.46249
H        -44.78915       82.17212       16.40346
N        -44.14900       83.10199       18.11099
H        -44.26199       84.05799       17.77499
H        -43.38100       83.03399       18.77899
H        -44.92000       82.83299       18.72199
N         -8.39901      -17.33900      -16.44799
H         -9.39902      -17.36300      -16.24900
C         -7.47702      -16.94700      -15.39799
H         -6.65388      -16.60495      -15.85126
C         -7.11401      -18.15399      -14.55199
O         -7.98101      -18.97200      -14.22399
C         -8.10202      -15.84000      -14.54199
H         -9.02334      -16.11428      -14.26647
H         -7.54010      -15.69331      -13.72791
C         -8.18901      -14.54200      -15.31700
C         -7.11801      -13.66299      -15.34599
H         -6.28685      -13.88520      -14.83629
C         -9.31801      -14.22299      -16.06599
H        -10.09430      -14.85321      -16.08058
C         -7.17701      -12.49200      -16.06199
H         -6.39830      -11.86462      -16.06149
C         -9.38102      -13.04700      -16.79000
H        -10.20018      -12.82392      -17.31839
C         -8.30701      -12.18500      -16.77799
O         -8.34501      -11.00700      -17.49399
H         -7.51807      -10.53950      -17.35543
N        -42.03600       77.21899       16.44799
H        -43.03600       77.24199       16.24899
C        -41.11400       76.82799       15.39799
H        -40.29047       76.48716       15.85148
C        -40.75100       78.03399       14.55199
O        -41.61800       78.85199       14.22399
C        -41.73900       75.72098       14.54199
H        -42.66030       75.99551       14.26661
H        -41.17708       75.57472       13.72783
C        -41.82600       74.42198       15.31699
C        -40.75500       73.54299       15.34599
H        -39.92392       73.76496       14.83604
C        -42.95499       74.10299       16.06599
H        -43.73128       74.73320       16.08058
C        -40.81400       72.37299       16.06199
H        -40.03519       71.74571       16.06181
C        -43.01800       72.92699       16.78999
H        -43.83720       72.70356       17.31818
C        -41.94400       72.06599       16.77799
O        -41.98200       70.88799       17.49399
H        -42.76400       70.67599       17.98999
N         -5.82201      -18.27700      -14.22699
H         -5.15201      -17.60099      -14.59400
C         -5.34201      -19.35200      -13.36099
H         -5.84500      -20.17337      -13.62997
C         -5.62001      -18.97100      -11.91799
O         -4.74901      -18.44499      -11.21799
C         -3.85101      -19.61100      -13.54599
H         -3.34758      -18.79330      -13.26687
H         -3.58586      -20.38057      -12.96509
C         -3.47801      -19.94000      -14.98199
O         -4.30401      -20.43900      -15.75799
N         -2.21101      -19.66400      -15.34599
H         -1.96101      -19.88500      -16.31000
H         -1.53102      -19.25300      -14.70699
N        -39.45899       78.15699       14.22699
H        -38.78899       77.48099       14.59399
C        -38.97900       79.23299       13.36099
H        -39.48170       80.05458       13.62982
C        -39.25700       78.85198       11.91799
O        -38.38600       78.32599       11.21799
C        -37.48800       79.49199       13.54599
H        -36.98448       78.67454       13.26629
H        -37.22292       80.26200       12.96563
C        -37.11500       79.81999       14.98199
N        -35.84800       79.54399       15.34599
H        -35.59800       79.76399       16.30999
H        -35.16800       79.13199       14.70699
O        -37.94100       80.31999       15.75799
N         -6.83101      -19.27899      -11.45699
H         -7.47501      -19.77399      -12.07399
C         -7.28001      -18.93900      -10.10599
H         -6.67698      -18.18484       -9.84594
C         -7.10201      -20.06700       -9.09699
O         -7.37701      -19.86600       -7.90398
C         -8.76501      -18.54399      -10.13399
H         -9.12416      -18.51992       -9.20102
O         -9.50801      -19.53100      -10.85199
H        -10.40770      -19.21469      -10.96200
C         -8.97001      -17.19799      -10.83899
H         -9.93745      -16.94535      -10.85468
H         -8.64685      -17.23583      -11.78457
H         -8.46950      -16.46898      -10.37205
N        -40.46799       79.15899       11.45699
H        -41.11200       79.65299       12.07399
C        -40.91700       78.81999       10.10599
H        -40.31299       78.06676        9.84552
C        -40.73900       79.94699        9.09699
O        -41.01400       79.74599        7.90399
C        -42.40200       78.42399       10.13398
H        -42.76112       78.39924        9.20103
C        -42.60700       77.07798       10.83899
H        -43.57438       76.82519       10.85441
H        -42.28411       77.11591       11.78466
H        -42.10623       76.34903       10.37223
O        -43.14500       79.41099       10.85199
H        -44.06300       79.16599       10.86899
N         -6.67101      -21.24900       -9.52900
H         -6.37501      -21.36300      -10.49799
C         -6.62402      -22.37600       -8.61599
H         -7.35314      -22.23637       -7.94599
H         -6.81953      -23.19451       -9.15617
C         -5.30901      -22.57200       -7.88098
O         -5.01901      -23.68400       -7.44198
N        -40.30800       81.12899        9.52899
H        -40.01200       81.24298       10.49799
C        -40.26100       82.25699        8.61599
H        -40.45620       83.07543        9.15637
H        -40.99008       82.11790        7.94585
C        -38.94600       82.45299        7.88099
O        -38.65599       83.56399        7.44199
N         -4.50201      -21.51900       -7.74798
H         -4.78401      -20.61300       -8.12198
C         -3.21802      -21.65600       -7.07098
H         -2.73554      -22.37489       -7.57138
C         -3.41301      -22.06000       -5.62298
O         -4.35401      -21.61200       -4.95298
C         -2.43901      -20.34599       -7.11598
H         -1.55771      -20.43702       -6.65228
H         -2.94772      -19.61097       -6.66770
H         -2.26236      -20.06633       -8.05969
N        -38.13899       81.39899        7.74799
H        -38.42200       80.49299        8.12199
C        -36.85499       81.53599        7.07099
H        -36.37205       82.25421        7.57188
C        -37.05000       81.94099        5.62299
O        -37.99099       81.49199        4.95299
C        -36.07600       80.22699        7.11599
H        -35.19476       80.31828        6.65223
H        -36.58449       79.49175        6.66777
H        -35.89919       79.94744        8.05970
N         -2.52401      -22.91800       -5.14398
H         -1.92701      -23.42200       -5.79998
C         -2.36702      -23.16899       -3.72397
H         -3.19286      -22.85164       -3.25786
H         -2.26665      -24.15497       -3.59064
C         -1.15101      -22.44400       -3.17897
O         -0.59101      -21.55200       -3.82398
N        -36.16099       82.79799        5.14399
H        -35.56299       83.30099        5.79899
C        -36.00400       83.04899        3.72399
H        -35.90414       84.03500        3.59056
H        -36.82960       82.73114        3.25777
C        -34.78800       82.32498        3.17899
O        -34.22800       81.43299        3.82398
N         -0.72401      -22.83900       -1.98000
H         -1.24901      -23.53800       -1.45500
C          0.49797      -22.26800       -1.41900
H          0.45272      -21.29581       -1.64878
C          1.72498      -22.91400       -2.05600
O          1.66998      -24.03700       -2.55798
C          0.55698      -22.42599        0.10399
H          1.39572      -22.01073        0.45620
O          0.61998      -23.81300        0.46099
H          0.72149      -23.87809        1.41338
C         -0.67101      -21.80300        0.75599
H         -0.63834      -21.90294        1.75043
H         -1.50983      -22.23948        0.43061
H         -0.73142      -20.82695        0.54699
N        -34.36100       82.71899        1.97999
H        -34.88599       83.41798        1.45502
C        -33.13900       82.14799        1.41902
H        -33.18422       81.17575        1.64865
C        -31.91200       82.79398        2.05599
O        -31.96700       83.91699        2.55799
C        -33.08000       82.30699       -0.10398
H        -32.24078       81.89286       -0.45639
C        -34.30800       81.68299       -0.75598
H        -34.27575       81.78333       -1.75040
H        -35.14710       82.11860       -0.43015
H        -34.36748       80.70680       -0.54734
O        -33.01699       83.69399       -0.46098
H        -32.98000       83.79299       -1.40498
N          2.83098      -22.18000       -2.05600
H          2.79898      -21.23500       -1.67300
C          4.09598      -22.68999       -2.59097
H          3.94429      -23.65741       -2.79368
C          5.18498      -22.52599       -1.53200
O          5.16898      -21.55000       -0.76600
C          4.48898      -21.98000       -3.89498
H          5.32280      -22.39477       -4.25924
C          3.41698      -22.14100       -4.95698
H          3.67836      -21.67684       -5.80328
H          2.54749      -21.75395       -4.65007
H          3.26561      -23.10626       -5.16995
C          4.78197      -20.52600       -3.62498
H          5.03961      -20.05017       -4.46593
H          5.53382      -20.42696       -2.97311
H          3.98143      -20.06396       -3.24332
N        -30.80600       82.05999        2.05599
H        -30.83800       81.11499        1.67302
C        -29.54099       82.56999        2.59099
H        -29.69279       83.53736        2.79383
C        -28.45200       82.40599        1.53202
O        -28.46800       81.42999        0.76602
C        -29.14800       81.86099        3.89499
H        -28.31467       82.27694        4.25904
C        -30.21999       82.02199        4.95699
H        -29.95837       81.55829        5.80347
H        -31.08934       81.63446        4.65029
H        -30.37174       82.98727        5.16957
C        -28.85500       80.40599        3.62499
H        -28.59723       79.93027        4.46597
H        -28.10330       80.30679        2.97299
H        -29.65566       79.94397        3.24358
N          6.14799      -23.43700       -1.46500
C          7.07098      -23.47400       -0.32500
H          6.51560      -23.40765        0.50394
C          8.03097      -22.30399       -0.16100
O          8.21598      -21.82500        0.95899
C          7.84598      -24.77800       -0.56100
H          8.82732      -24.64425       -0.42291
H          7.52015      -25.50543        0.04286
C          7.58197      -25.14100       -1.97297
H          8.22743      -24.67835       -2.58069
H          7.65423      -26.13022       -2.10027
C          6.19898      -24.68300       -2.23897
H          6.04966      -24.51126       -3.21272
H          5.52362      -25.34259       -1.90912
N        -27.48900       83.31699        1.46502
C        -26.56600       83.35499        0.32501
H        -27.12140       83.28932       -0.50396
C        -25.60600       82.18499        0.16101
O        -25.42100       81.70599       -0.95898
C        -25.79100       84.65898        0.56101
H        -24.80966       84.52524        0.42292
H        -26.11682       85.38642       -0.04285
C        -26.05500       85.02198        1.97302
H        -25.40954       84.55934        2.58074
H        -25.98275       86.01121        2.10032
C        -27.43800       84.56398        2.23902
H        -27.58727       84.39274        3.21284
H        -28.11322       85.22360        1.90890
N          8.69198      -21.83200       -1.19300
H          8.45298      -22.11200       -2.14397
C          9.78298      -20.89100       -0.93500
H          9.81534      -20.81597        0.06164
C          9.48998      -19.51300       -1.51397
O         10.38198      -18.83199       -2.02897
C         11.12298      -21.43000       -1.45297
H         10.92558      -22.10851       -2.16053
H         11.62441      -20.66422       -1.85564
C         12.02399      -22.09500       -0.36801
H         12.97728      -22.04318       -0.66550
H         11.91496      -21.59519        0.49123
C         11.67298      -23.57799       -0.11600
O         11.16098      -23.91700        0.97699
O         11.90398      -24.40999       -1.02800
N        -24.94499       81.71299        1.19302
H        -25.18400       81.99299        2.14402
C        -23.85400       80.77199        0.93501
H        -23.82163       80.69769       -0.06169
C        -24.14700       79.39399        1.51402
O        -23.25500       78.71298        2.02902
C        -22.51400       81.30999        1.45302
H        -22.71103       81.98825        2.16092
H        -22.01294       80.54376        1.85530
C        -21.61299       81.97499        0.36801
H        -20.65974       81.92276        0.66557
H        -21.72221       81.47504       -0.49112
C        -21.96400       83.45898        0.11601
O        -22.47600       83.79699       -0.97698
O        -21.73299       84.28999        1.02801
N          8.23398      -19.09000       -1.42197
H          7.51098      -19.75700       -1.15200
C          7.85098      -17.71800       -1.68997
H          8.69322      -17.18020       -1.72724
C          6.96098      -17.23199       -0.55200
O          6.39398      -18.02600        0.19899
C          7.13798      -17.61100       -3.04199
H          6.30325      -18.15995       -2.99858
H          6.89903      -16.65185       -3.19342
C          7.98498      -18.10000       -4.23698
H          8.86308      -17.62157       -4.23237
H          8.14046      -19.08365       -4.14625
C          7.31398      -17.84700       -5.57198
O          6.25698      -17.22100       -5.62298
N          7.92198      -18.32500       -6.66798
H          7.46998      -18.15500       -7.56699
H          8.79898      -18.84400       -6.62598
N        -25.40300       78.97098        1.42201
H        -26.12601       79.63799        1.15202
C        -25.78599       77.59899        1.69002
H        -24.94344       77.06168        1.72731
C        -26.67600       77.11198        0.55202
O        -27.24300       77.90599       -0.19898
C        -26.49899       77.49199        3.04199
H        -27.33373       78.04094        2.99858
H        -26.73794       76.53284        3.19343
C        -25.65200       77.98099        4.23699
H        -24.77365       77.50300        4.23206
H        -25.49701       78.96475        4.14661
C        -26.32300       77.72699        5.57199
N        -25.71500       78.20598        6.66798
H        -26.16700       78.03499        7.56599
H        -24.83800       78.72499        6.62599
O        -27.38000       77.10199        5.62299
N          6.86598      -15.91599       -0.41300
H          7.54298      -15.31000       -0.87700
C          5.80698      -15.32699        0.39399
H          5.87277      -15.73892        1.30282
C          4.44198      -15.65200       -0.21100
O          4.20698      -15.41500       -1.39900
C          6.01698      -13.81200        0.47999
H          6.87896      -13.66304        0.96454
H          6.09862      -13.47415       -0.45764
C          4.96698      -12.94700        1.17099
H          4.08202      -13.10696        0.73365
C          4.83698      -13.33700        2.64099
H          4.15037      -12.77451        3.10161
H          5.70555      -13.21690        3.12177
H          4.56345      -14.29426        2.73494
C          5.33598      -11.45900        1.02899
H          4.65720      -10.87712        1.47696
H          5.38277      -11.19163        0.06652
H          6.22563      -11.26916        1.44432
N        -26.77100       75.79599        0.41301
H        -26.09400       75.18999        0.87702
C        -27.83000       75.20698       -0.39398
H        -27.76420       75.61891       -1.30281
C        -29.19500       75.53199        0.21102
O        -29.43000       75.29599        1.39902
C        -27.62000       73.69199       -0.47998
H        -26.75809       73.54273       -0.96456
H        -27.53855       73.35383        0.45757
C        -28.67000       72.82799       -1.17098
H        -29.55487       72.98862       -0.73369
C        -28.80000       73.21799       -2.64098
H        -29.48692       72.65579       -3.10150
H        -27.93154       73.09748       -3.12186
H        -29.07311       74.17537       -2.73494
C        -28.30100       71.33999       -1.02898
H        -28.97976       70.75810       -1.47699
H        -28.25423       71.07263       -0.06651
H        -27.41135       71.15017       -1.44428
N          3.55898      -16.22800        0.60099
H          3.84398      -16.42600        1.55998
C          2.20997      -16.59099        0.19599
H          2.21737      -16.58898       -0.80398
C          1.22098      -15.57000        0.74998
O          1.23098      -15.29199        1.95299
C          1.83898      -17.97800        0.72399
H          2.03959      -18.01891        1.70280
H          0.86200      -18.13254        0.57689
C          2.60398      -19.07900        0.03499
O          2.16298      -19.59100       -0.99800
N          3.76198      -19.45699        0.60198
H          4.27998      -20.20200        0.13599
H          4.12598      -19.03399        1.45599
N        -30.07800       76.10798       -0.60098
H        -29.79300       76.30599       -1.55998
C        -31.42700       76.47099       -0.19598
H        -31.41961       76.46830        0.80398
C        -32.41600       75.45099       -0.74999
O        -32.40599       75.17199       -1.95298
C        -31.79799       77.85798       -0.72398
H        -31.59739       77.89890       -1.70279
H        -32.77498       78.01253       -0.57688
C        -31.03300       78.95899       -0.03498
N        -29.87500       79.33799       -0.60198
H        -29.35700       80.08299       -0.13598
H        -29.51100       78.91499       -1.45599
O        -31.47400       79.47098        0.99802
N          0.35898      -15.03100       -0.11900
H          0.40598      -15.32100       -1.09600
C         -0.64801      -14.04400        0.26999
H         -0.43424      -13.75660        1.20364
C         -2.01301      -14.72000        0.21499
O         -2.55601      -15.00500       -0.86900
C         -0.59201      -12.78700       -0.60500
H         -0.82393      -13.04311       -1.54341
C         -1.59201      -11.75300       -0.13200
H         -1.55607      -10.93247       -0.70247
H         -1.40566      -11.47964        0.81167
H         -2.52432      -12.11272       -0.16938
C          0.80898      -12.18300       -0.55700
H          0.86425      -11.36055       -1.12315
H          1.49114      -12.83302       -0.89181
H          1.05832      -11.92998        0.37776
N        -33.27800       74.91199        0.11902
H        -33.23100       75.20198        1.09602
C        -34.28500       73.92399       -0.26997
H        -34.07132       73.63530       -1.20325
C        -35.65000       74.59998       -0.21497
O        -36.19299       74.88498        0.86902
C        -34.22900       72.66799        0.60502
H        -34.46084       72.92536        1.54308
C        -35.22901       71.63299        0.13202
H        -35.19295       70.81273        0.70287
H        -35.04231       71.35927       -0.81149
H        -36.16143       71.99244        0.16900
C        -32.82800       72.06398        0.55702
H        -32.77263       71.24174        1.12342
H        -32.14580       72.71415        0.89150
H        -32.57880       71.81064       -0.37769
N         -2.55402      -14.98000        1.39299
H         -2.04301      -14.70000        2.22999
C         -3.84101      -15.64600        1.56099
H         -3.92637      -16.31851        0.82583
C         -4.96601      -14.62200        1.44599
O         -5.20901      -13.85000        2.37199
C         -3.87901      -16.35900        2.91199
H         -3.60538      -15.71527        3.62665
H         -4.81174      -16.67453        3.08646
C         -2.96301      -17.54700        2.97599
N         -3.42801      -18.84599        3.01299
H         -4.41001      -19.12199        3.01399
C         -1.61101      -17.62700        2.97599
H         -0.97065      -16.85935        2.95029
C         -2.39901      -19.67600        3.04699
H         -2.45392      -20.67366        3.08772
N         -1.28401      -18.96299        3.01799
N        -36.19100       74.86099       -1.39298
H        -35.68000       74.58199       -2.22998
C        -37.47800       75.52599       -1.56098
H        -37.56340       76.19812       -0.82549
C        -38.60300       74.50199       -1.44598
O        -38.84600       73.72998       -2.37198
C        -37.51600       76.23899       -2.91198
H        -37.24237       75.59527       -3.62664
H        -38.44873       76.55452       -3.08646
C        -36.60000       77.42699       -2.97598
C        -35.24800       77.50699       -2.97598
H        -34.60758       76.73940       -2.95030
N        -37.06500       78.72699       -3.01298
H        -38.04700       79.00299       -3.01398
C        -36.03600       79.55699       -3.04698
H        -36.06818       80.09950       -3.88640
H        -36.06801       80.16614       -2.25458
N        -34.92100       78.84399       -3.01798
H        -33.97400       79.22298       -3.02599
N         -5.66201      -14.62000        0.31398
H         -5.42201      -15.28900       -0.41700
C         -6.75801      -13.68800        0.08999
H         -6.53497      -12.84179        0.57391
C         -8.04001      -14.30600        0.63799
O         -8.50402      -15.33500        0.12298
C         -6.90201      -13.39000       -1.39800
H         -7.13731      -14.23857       -1.87186
H         -7.63829      -12.72444       -1.52014
C         -5.61800      -12.82300       -2.01000
H         -4.82677      -13.39749       -1.80049
C         -5.78302      -12.74200       -3.50397
H         -4.95948      -12.37446       -3.93607
H         -6.54948      -12.14795       -3.74818
H         -5.95793      -13.64571       -3.89473
C         -5.37001      -11.46499       -1.44600
H         -4.53594      -11.06571       -1.82663
H         -5.26669      -11.50313       -0.45208
H         -6.12863      -10.84709       -1.65266
N        -39.29900       74.50098       -0.31397
H        -39.05900       75.17098        0.41702
C        -40.39500       73.56899       -0.08997
H        -40.17170       72.72316       -0.57445
C        -41.67700       74.18599       -0.63797
O        -42.14100       75.21498       -0.12297
C        -40.53900       73.26999        1.39799
H        -40.77458       74.11820        1.87235
H        -41.27508       72.60412        1.51968
C        -39.25499       72.70299        2.00999
H        -38.46316       73.27658        1.80032
C        -39.42000       72.62299        3.50399
H        -38.59657       72.25548        3.93631
H        -40.18663       72.02931        3.74857
H        -39.59466       73.52701        3.89416
C        -39.00700       71.34599        1.44599
H        -38.17293       70.94666        1.82657
H        -38.90360       71.38439        0.45212
H        -39.76559       70.72797        1.65242
N         -8.61301      -13.68200        1.65499
H         -8.21401      -12.79700        1.96599
C         -9.78701      -14.19600        2.35398
H         -9.99332      -15.08289        1.94064
C        -10.94501      -13.22300        2.15099
O        -11.03901      -12.20400        2.83099
C         -9.50501      -14.40199        3.85299
H         -9.20349      -13.52928        4.23700
C        -10.79201      -14.88499        4.60399
H        -10.60950      -15.01905        5.57801
H        -11.12049      -15.75256        4.23058
H        -11.52937      -14.21487        4.51881
C         -8.37101      -15.38400        4.04699
H         -8.18060      -15.52416        5.01863
H         -7.53248      -15.05319        3.61405
H         -8.59394      -16.27260        3.64616
N        -42.25000       73.56299       -1.65499
H        -41.85000       72.67799       -1.96698
C        -43.42400       74.07599       -2.35398
H        -43.63044       74.96274       -1.94039
C        -44.58200       73.10299       -2.15098
O        -44.67600       72.08399       -2.83098
C        -43.14199       74.28199       -3.85298
H        -42.84065       73.40912       -4.23676
C        -44.42900       74.76599       -4.60398
H        -44.24647       74.90003       -5.57801
H        -44.75689       75.63371       -4.23044
H        -45.16677       74.09633       -4.51883
C        -42.00800       75.26399       -4.04698
H        -41.81757       75.40415       -5.01863
H        -41.16946       74.93317       -3.61404
H        -42.23092       76.15260       -3.64615
N        -11.84601      -13.50100        1.21299
C        -13.00101      -12.60600        1.00899
H        -12.72480      -11.64529        1.03642
C        -14.03401      -12.77200        2.12199
O        -14.31201      -13.87799        2.57198
C        -13.55601      -13.05100       -0.35101
H        -14.34033      -13.65944       -0.23001
H        -13.82927      -12.25891       -0.89683
C        -12.36601      -13.79900       -1.01000
H        -12.68171      -14.47088       -1.67999
H        -11.73154      -13.16280       -1.44896
C        -11.69401      -14.48900        0.13298
H        -12.15070      -15.34797        0.36446
H        -10.72877      -14.66565       -0.05959
N        -45.48300       73.38198       -1.21297
C        -46.63800       72.48599       -1.00897
H        -46.36228       71.52512       -1.03635
C        -47.67099       72.65299       -2.12198
O        -47.94900       73.75798       -2.57198
C        -47.19300       72.93199        0.35098
H        -47.97673       73.54112        0.22976
H        -47.46701       72.14039        0.89713
C        -46.00300       73.67899        1.00999
H        -46.31851       74.35026        1.68067
H        -45.36869       73.04217        1.44829
C        -45.33100       74.36998       -0.13297
H        -45.78791       75.22888       -0.36429
H        -44.36576       74.54683        0.05948
N        -14.56801      -11.65700        2.60298
H        -14.33701      -10.76200        2.17098
C        -15.47901      -11.69200        3.73799
H        -16.04718      -12.50944        3.64340
C        -16.30201      -10.41300        3.68699
O        -15.98701       -9.48599        2.94199
C        -14.72601      -11.79599        5.06399
H        -15.36044      -12.09304        5.77760
H        -13.99088      -12.46743        4.97050
C        -14.11901      -10.49600        5.49098
N        -14.71301       -9.67300        6.42699
C        -13.01301       -9.84300        5.05798
H        -12.36413      -10.16416        4.36820
C        -13.98001       -8.58400        6.57799
H        -14.16912       -7.83395        7.21176
N        -12.95301       -8.65600        5.74699
H        -12.23201       -7.94400        5.63599
N        -48.20500       71.53699       -2.60298
H        -47.97400       70.64198       -2.17098
C        -49.11600       71.57199       -3.73798
H        -49.68448       72.38921       -3.64335
C        -49.93900       70.29298       -3.68699
O        -49.62400       69.36699       -2.94198
C        -48.36300       71.67698       -5.06398
H        -48.99744       71.97443       -5.77740
H        -47.62792       72.34843       -4.97007
C        -47.75599       70.37599       -5.49098
C        -46.65000       69.72399       -5.05798
H        -46.00111       70.04551       -4.36836
N        -48.35000       69.55399       -6.42699
H        -49.21800       69.75499       -6.92399
C        -47.61700       68.46499       -6.57799
H        -48.16643       67.65633       -6.36778
H        -47.28670       68.40826       -7.52015
N        -46.59000       68.53699       -5.74698
H        -45.86900       67.82499       -5.63598
N        -17.38101      -10.39500        4.46498
H        -17.60701      -11.23300        4.99999
C        -18.25501       -9.23600        4.58998
H        -17.75436       -8.43832        4.25373
C        -18.59801       -9.10300        6.06099
O        -19.17601      -10.02600        6.63899
C        -19.52601       -9.38900        3.74099
H        -19.29087       -9.50272        2.77570
H        -20.06047      -10.17600        4.04916
O        -20.36702       -8.24799        3.83599
H        -20.88113       -8.31494        4.64394
N        -51.01800       70.27499       -4.46498
H        -51.24400       71.11299       -4.99998
C        -51.89200       69.11699       -4.58999
H        -51.39053       68.32005       -4.25318
C        -52.23500       68.98299       -6.06099
O        -52.81300       69.90598       -6.63899
C        -53.16300       69.26899       -3.74098
H        -52.92792       69.38211       -2.77561
H        -53.69767       70.05604       -4.04862
O        -54.00401       68.12898       -3.83598
H        -54.79001       68.22298       -3.31098
N        -18.22401       -7.98398        6.68099
H        -17.73402       -7.25299        6.16599
C        -18.51802       -7.80899        8.09699
H        -18.42598       -8.71892        8.50140
C        -19.92401       -7.26800        8.25199
O        -20.18602       -6.09600        7.96099
C        -17.53802       -6.86999        8.77799
H        -16.61468       -7.24271        8.68568
H        -17.58299       -5.97591        8.33236
C        -17.83002       -6.68599       10.23799
N        -17.89902       -7.74699       11.11199
H        -17.77001       -8.72800       10.86299
C        -18.06001       -5.57199       10.97198
H        -18.07272       -4.63057       10.63497
C        -18.15902       -7.29199       12.32598
H        -18.25399       -7.84845       13.15140
N        -18.27201       -5.97699       12.26298
N        -51.86100       67.86399       -6.68099
H        -51.37100       67.13298       -6.16598
C        -52.15499       67.68899       -8.09699
H        -52.06290       68.59879       -8.50166
C        -53.56101       67.14799       -8.25200
O        -53.82300       65.97698       -7.96099
C        -51.17500       66.75099       -8.77799
H        -50.25200       67.12461       -8.68591
H        -51.21916       65.85711       -8.33186
C        -51.46700       66.56599      -10.23800
C        -51.69700       65.45298      -10.97199
H        -51.70980       64.51150      -10.63515
N        -51.53599       67.62699      -11.11199
H        -51.40700       68.60799      -10.86299
C        -51.79600       67.17199      -12.32599
H        -51.89091       67.72842      -13.15143
N        -51.90901       65.85799      -12.26299
N        -20.81702       -8.10198        8.74799
H        -20.50102       -8.98799        9.14299
C        -22.24298       -7.79698        8.74899
H        -22.37806       -6.91783        8.29200
C        -22.70998       -7.70898       10.20399
O        -22.89398       -8.73898       10.85799
C        -23.00398       -8.86898        7.96499
H        -22.93062       -9.73971        8.45121
H        -23.96571       -8.60255        7.90104
C        -22.46699       -9.05798        6.56399
O        -21.96398       -8.07598        5.97299
O        -22.55699      -10.19397        6.05000
N        -54.45400       67.98299       -8.74799
H        -54.13801       68.86899       -9.14199
C        -55.88001       67.67699       -8.74899
H        -56.01488       66.79751       -8.29256
C        -56.34700       67.58998      -10.20399
O        -56.53101       68.61999      -10.85799
C        -56.64100       68.74898       -7.96499
H        -56.56801       69.61954       -8.45159
H        -57.60263       68.48225       -7.90078
C        -56.10400       68.93899       -6.56398
O        -55.60101       67.95699       -5.97298
O        -56.19401       70.07498       -6.04998
N        -22.90901       -6.48300       10.69699
H        -22.73401       -5.67300       10.10198
C        -23.36999       -6.27398       12.06599
H        -22.77224       -6.82718       12.64620
C        -24.81598       -6.72798       12.18999
O        -25.65898       -6.36898       11.36099
C        -23.27001       -4.79200       12.45199
H        -23.75249       -4.24953       11.76427
H        -23.70500       -4.66400       13.34327
C        -21.81801       -4.29800       12.53799
O        -21.02401       -4.99000       13.20099
O        -21.48401       -3.22900       11.96299
N        -56.54600       66.36398      -10.69699
H        -56.37100       65.55398      -10.10199
C        -57.00701       66.15399      -12.06599
H        -56.40901       66.70671      -12.64641
C        -58.45298       66.60800      -12.18999
O        -59.29598       66.24900      -11.36099
C        -56.90698       64.67200      -12.45199
H        -57.38915       64.12932      -11.76423
H        -57.34195       64.54377      -13.34325
C        -55.45501       64.17899      -12.53799
O        -54.66101       64.86998      -13.20099
O        -55.12101       63.10899      -11.96299
N        -25.10698       -7.51398       13.21899
H        -24.35899       -7.83398       13.83399
C        -26.47698       -7.92598       13.48399
H        -26.91834       -8.09856       12.60340
C        -27.19198       -6.78198       14.19699
O        -27.46698       -6.84298       15.40400
C        -26.50798       -9.23798       14.28100
H        -26.03060       -9.11780       15.15142
C        -27.96999       -9.65598       14.54899
H        -28.00920      -10.50991       15.06790
H        -28.46610       -9.79418       13.69178
H        -28.45269       -8.95492       15.07388
C        -25.79598      -10.31298       13.49900
H        -25.80108      -11.18065       13.99608
H        -24.84309      -10.06136       13.32961
H        -26.23620      -10.46330       12.61376
N        -58.74398       67.39400      -13.21899
H        -57.99598       67.71400      -13.83399
C        -60.11398       67.80699      -13.48399
H        -60.55516       67.98163      -12.60373
C        -60.82898       66.66200      -14.19699
O        -61.10398       66.72400      -15.40399
C        -60.14498       69.11800      -14.28098
H        -59.66771       68.99586      -15.15121
C        -61.60698       69.53700      -14.54899
H        -61.64565       70.39077      -15.06819
H        -62.10285       69.67583      -13.69177
H        -62.09023       68.83609      -15.07357
C        -59.43298       70.19400      -13.49899
H        -59.43814       71.06146      -13.99646
H        -58.48009       69.94262      -13.32934
H        -59.87335       70.34464      -12.61389
N        -27.48598       -5.72399       13.44099
H        -27.36198       -5.81199       12.43199
C        -27.97199       -4.45299       13.95599
H        -28.52221       -4.01755       13.24350
H        -28.54556       -4.63845       14.75386
C        -26.82598       -3.54499       14.34699
O        -25.83399       -4.03299       14.88199
N        -61.12298       65.60499      -13.44098
H        -60.99898       65.69299      -12.43199
C        -61.60898       64.33400      -13.95598
H        -62.18255       64.51946      -14.75386
H        -62.15921       63.89856      -13.24350
C        -60.46298       63.42599      -14.34699
O        -59.47098       63.91299      -14.88198
N        -26.93998       -2.23598       14.07499
H        -27.73698       -1.92999       13.51699
C        -25.98601       -1.21800       14.53299
H        -25.92943       -1.34601       15.52314
C        -26.54401        0.16199       14.17699
O        -27.21599        0.78001       15.00299
C        -24.55401       -1.39900       13.94698
H        -24.19405       -2.28887       14.22722
H        -24.59932       -1.35668       12.94891
C        -23.59501       -0.30600       14.43999
C        -23.41401        0.11699       15.74098
H        -23.89133       -0.25706       16.53611
C        -22.70101        0.49499       13.63799
N        -22.47801        1.13200       15.78599
H        -22.16601        1.61299       16.62899
C        -22.03601        1.38800       14.51199
C        -22.40301        0.54000       12.26399
H        -22.84676       -0.08861       11.62529
C        -21.09900        2.32199       14.05599
H        -20.64061        2.94800       14.68684
C        -21.47900        1.47599       11.81099
H        -21.27224        1.53007       10.83409
C        -20.83201        2.34599       12.70299
H        -20.16185        2.99840       12.34907
N        -60.57698       62.11600      -14.07499
H        -61.37397       61.80900      -13.51699
C        -59.62298       61.09899      -14.53299
H        -59.56642       61.22909      -15.52287
C        -60.18098       59.71800      -14.17699
O        -60.85298       59.10000      -15.00299
C        -58.19098       61.27899      -13.94699
H        -57.83069       62.16884      -14.22690
H        -58.23645       61.23639      -12.94893
C        -57.23198       60.18599      -14.43999
C        -57.05098       59.76400      -15.74099
H        -57.52810       60.13852      -16.53601
C        -56.33798       59.38599      -13.63798
C        -55.67298       58.49300      -14.51199
C        -56.03998       59.34000      -12.26399
H        -56.48392       59.96821      -11.62503
N        -56.11499       58.74900      -15.78599
H        -55.80298       58.26800      -16.62899
C        -54.73598       57.55799      -14.05599
H        -54.27796       56.93173      -14.68687
C        -55.11598       58.40400      -11.81099
H        -54.90920       58.34992      -10.83408
C        -54.46897       57.53400      -12.70299
H        -53.79881       56.88159      -12.34906
N        -26.29301        0.67400       12.96599
H        -25.64901        0.20699       12.32699
C        -26.96300        1.92199       12.57399
H        -27.00563        2.45470       13.41921
C        -28.37998        1.67301       12.05299
O        -29.22798        2.56201       12.13899
C        -26.15601        2.66899       11.51299
H        -26.20279        2.14313       10.66371
H        -26.58164        3.56338       11.37549
C        -24.68501        2.89799       11.83899
H        -24.21928        2.01352       11.86704
C        -24.05401        3.76399       10.75198
H        -23.08640        3.92965       10.94244
H        -24.51134        4.65115       10.69007
H        -24.11985        3.32119        9.85778
C        -24.50901        3.52199       13.21199
H        -23.54144        3.66868       13.41759
H        -24.88880        2.93249       13.92489
H        -24.97218        4.40664       13.26562
N        -59.92998       59.20600      -12.96599
H        -59.28597       59.67300      -12.32799
C        -60.59998       57.95899      -12.57399
H        -60.64262       57.42731      -13.41985
C        -62.01698       58.20700      -12.05298
O        -62.86498       57.31900      -12.13899
C        -59.79298       57.21200      -11.51299
H        -59.83938       57.73820      -10.66391
H        -60.21906       56.31788      -11.37510
C        -58.32197       56.98200      -11.83899
H        -57.85595       57.86632      -11.86706
C        -57.69098       56.11600      -10.75198
H        -56.72348       55.94991      -10.94272
H        -58.14864       55.22904      -10.68972
H        -57.75634       56.55903       -9.85787
C        -58.14598       56.35800      -13.21199
H        -57.17843       56.21076      -13.41736
H        -58.52523       56.94777      -13.92496
H        -58.60964       55.47361      -13.26581
N        -28.63899        0.48100       11.52299
H        -27.84499       -0.14499       11.38899
C        -29.94499       -0.01999       11.11499
H        -30.60005        0.71559       11.28763
C        -30.26898       -1.24898       11.95899
O        -29.39998       -1.79599       12.65599
C        -29.96699       -0.36998        9.60999
H        -29.42374       -1.19748        9.46819
H        -30.91369       -0.54158        9.33743
C        -29.39698        0.74600        8.71299
H        -29.67245        1.63318        9.08318
H        -28.39907        0.68165        8.70849
C        -29.87799        0.66500        7.28399
H        -30.87118        0.54862        7.28665
H        -29.64330        1.51832        6.81838
C        -29.23499       -0.50799        6.54099
H        -28.26237       -0.53398        6.77187
H        -29.67291       -1.35383        6.84550
N        -29.35799       -0.43199        5.03099
H        -28.92899       -1.21398        4.53599
H        -28.98699        0.45401        4.68699
H        -30.33498       -0.32899        4.75799
N        -62.27598       59.39900      -11.52299
H        -61.48098       60.02400      -11.38898
C        -63.58198       59.90100      -11.11499
H        -64.23770       59.16604      -11.28780
C        -63.90598       61.12999      -11.95898
O        -63.03698       61.67600      -12.65599
C        -63.60398       60.25000       -9.60999
H        -63.06087       61.07754       -9.46789
H        -64.55075       60.42138       -9.33751
C        -63.03398       59.13400       -8.71299
H        -63.30944       58.24682       -9.08317
H        -62.03606       59.19835       -8.70849
C        -63.51498       59.21500       -7.28398
H        -64.50823       59.33091       -7.28678
H        -63.27995       58.36176       -6.81841
C        -62.87198       60.38900       -6.54098
H        -61.89932       60.41539       -6.77171
H        -63.31017       61.23475       -6.84539
N        -62.99498       60.31300       -5.03098
H        -62.56698       61.09500       -4.53598
H        -62.62398       59.42700       -4.68698
H        -63.97198       60.21000       -4.75798
N        -31.54000       -1.67499       11.92199
H        -32.23299       -1.14499       11.39399
C        -31.94699       -2.89099       12.62999
H        -31.49345       -2.85805       13.52061
C        -31.50599       -4.11999       11.83999
O        -31.09900       -4.01999       10.67899
C        -33.45599       -2.92599       12.82999
H        -33.71127       -3.67018       13.44723
O        -34.09299       -3.19299       11.57099
H        -35.04303       -3.21003       11.70784
C        -33.95000       -1.59199       13.37499
H        -34.94077       -1.60478       13.50993
H        -33.73523       -0.84578       12.74487
H        -33.52263       -1.38393       14.25480
N        -65.17698       61.55499      -11.92199
H        -65.86997       61.02500      -11.39399
C        -65.58398       62.77100      -12.62998
H        -65.13045       62.73668      -13.52057
C        -65.14298       64.00099      -11.83999
O        -64.73598       63.90000      -10.67898
C        -67.09298       62.80700      -12.82998
H        -67.34786       63.55210      -13.44630
C        -67.58698       61.47200      -13.37499
H        -68.57771       61.48463      -13.51021
H        -67.37232       60.72603      -12.74455
H        -67.15934       61.26368      -14.25461
O        -67.72998       63.07300      -11.57099
H        -67.42198       63.90499      -11.23099
N        -31.59399       -5.29599       12.47099
H        -31.95400       -5.33799       13.42399
C        -31.17299       -6.52499       11.79199
H        -30.20265       -6.40136       11.58426
C        -31.93099       -6.70499       10.47699
O        -31.33899       -6.99399        9.42299
C        -31.34399       -7.74599       12.71699
H        -30.73416       -7.66199       13.50505
C        -32.72799       -7.80799       13.25099
H        -32.84509       -8.59850       13.85212
H        -33.39502       -7.88398       12.50983
H        -32.94604       -6.98636       13.77767
C        -31.02399       -9.02799       11.95399
H        -31.13038       -9.83048       12.54108
H        -30.08333       -9.01783       11.61479
H        -31.63280       -9.13896       11.16846
N        -65.23098       65.17700      -12.47099
H        -65.59098       65.21900      -13.42399
C        -64.80998       66.40600      -11.79198
H        -63.83945       66.28377      -11.58421
C        -65.56798       66.58500      -10.47699
O        -64.97598       66.87400       -9.42299
C        -64.98098       67.62600      -12.71698
H        -64.37125       67.53996      -13.50492
C        -66.36498       67.68900      -13.25099
H        -66.48144       68.47946      -13.85232
H        -67.03191       67.76572      -12.50983
H        -66.58370       66.86742      -13.77747
C        -64.66098       68.90900      -11.95399
H        -64.76740       69.71128      -12.54136
H        -63.72033       68.89904      -11.61472
H        -65.26984       69.02016      -11.16854
N        -33.25200       -6.51199       10.51199
H        -33.70599       -6.19499       11.36800
C        -34.02600       -6.75899        9.32099
H        -33.68768       -7.62456        8.95177
C        -33.78601       -5.67799        8.28699
O        -33.78400       -5.96600        7.08199
C        -35.51099       -6.88199        9.67799
H        -35.75264       -6.16439       10.33117
H        -36.05856       -6.77582        8.84799
C        -35.83099       -8.22099       10.29599
O        -34.92599       -9.11099       10.31499
O        -36.97899       -8.37998       10.76399
N        -66.88898       66.39200      -10.51199
H        -67.34298       66.07500      -11.36799
C        -67.66298       66.63900       -9.32099
H        -67.32444       67.50439       -8.95154
C        -67.42298       65.55800       -8.28699
O        -67.42099       65.84600       -7.08198
C        -69.14798       66.76300       -9.67799
H        -69.38999       66.04551      -10.33115
H        -69.69550       66.65706       -8.84793
C        -69.46798       68.10200      -10.29599
O        -68.56298       68.99199      -10.31499
O        -70.61598       68.26000      -10.76399
N        -33.57099       -4.43999        8.73499
H        -33.63199       -4.24099        9.73299
C        -33.24799       -3.37099        7.79599
H        -33.98723       -3.36817        7.12255
C        -31.93299       -3.64299        7.08499
O        -31.80999       -3.37699        5.88199
C        -33.18399       -2.03399        8.52999
H        -32.65661       -2.15892        9.37037
H        -32.72137       -1.37121        7.94118
C        -34.57599       -1.48798        8.89399
H        -35.03211       -1.16633        8.06424
H        -35.11818       -2.21721        9.31144
C        -34.49099       -0.33898        9.86799
O        -33.40899       -0.03399       10.38599
N        -35.62599        0.30900       10.12899
H        -35.56899        1.08600       10.78799
H        -36.51799        0.05800        9.70199
N        -67.20798       64.31999       -8.73499
H        -67.26898       64.12100       -9.73299
C        -66.88498       63.25200       -7.79598
H        -67.62422       63.25130       -7.12254
C        -65.56998       63.52300       -7.08498
O        -65.44698       63.25800       -5.88198
C        -66.82099       61.91400       -8.52999
H        -66.29361       62.03843       -9.37046
H        -66.35861       61.25117       -7.94102
C        -68.21298       61.36800       -8.89399
H        -68.66909       61.04634       -8.06422
H        -68.75516       62.09722       -9.31144
C        -68.12798       60.21900       -9.86799
N        -69.26299       59.57200      -10.12899
H        -69.20597       58.79500      -10.78799
H        -70.15498       59.82300       -9.70198
O        -67.04598       59.91400      -10.38599
N        -30.93299       -4.14899        7.82599
H        -31.06299       -4.26498        8.83099
C        -29.66399       -4.53499        7.21699
H        -29.34568       -3.73229        6.71265
C        -29.86199       -5.69099        6.25299
O        -29.24300       -5.73599        5.18099
C        -28.65899       -4.92998        8.30399
H        -29.16734       -5.35773        9.05139
H        -28.02458       -5.59434        7.90885
C        -27.82899       -3.80899        8.90199
C        -27.24699       -2.82699        8.09399
H        -27.39397       -2.84943        7.10511
C        -27.56999       -3.76498       10.27399
H        -27.96392       -4.46510       10.86951
C        -26.46098       -1.81298        8.65399
H        -26.07093       -1.10343        8.06714
C        -26.77199       -2.76298       10.83099
H        -26.59859       -2.74943       11.81574
C        -26.22198       -1.78898       10.01599
O        -25.44401       -0.77899       10.55599
H        -25.15458       -0.20371        9.84403
N        -64.56998       64.02900       -7.82598
H        -64.69998       64.14500       -8.83099
C        -63.30098       64.41499       -7.21698
H        -62.98283       63.61205       -6.71290
C        -63.49898       65.57199       -6.25298
O        -62.87998       65.61700       -5.18098
C        -62.29598       64.81000       -8.30399
H        -62.80432       65.23774       -9.05138
H        -61.66155       65.47436       -7.90885
C        -61.46598       63.68900       -8.90198
C        -60.88399       62.70700       -8.09399
H        -61.03122       62.72910       -7.10512
C        -61.20698       63.64499      -10.27399
H        -61.60090       64.34512      -10.86951
C        -60.09798       61.69400       -8.65398
H        -59.70731       60.98497       -8.06690
C        -60.40898       62.64299      -10.83099
H        -60.23558       62.62945      -11.81574
C        -59.85898       61.66900      -10.01599
O        -59.08098       60.65999      -10.55599
H        -58.91698       60.64300      -11.49199
N        -30.72800       -6.64299        6.60699
H        -31.24399       -6.57399        7.48399
C        -30.92499       -7.78299        5.72099
H        -30.00317       -8.12065        5.53064
C        -31.58699       -7.35198        4.40599
O        -31.05399       -7.61099        3.32299
C        -31.72399       -8.89099        6.41099
H        -31.19149       -9.27600        7.16476
H        -32.58353       -8.52162        6.76423
C        -32.02200       -9.97500        5.40499
C        -31.00300      -10.78199        4.92199
H        -30.07627      -10.66294        5.27838
C        -33.29899      -10.11999        4.85999
H        -34.04070       -9.52837        5.17600
C        -31.23499      -11.74099        3.96599
H        -30.48870      -12.32256        3.64225
C        -33.55199      -11.07399        3.88599
H        -34.46867      -11.17132        3.49838
C        -32.51399      -11.89399        3.45499
O        -32.73499      -12.84199        2.48999
H        -33.67282      -12.85545        2.28533
N        -64.36498       66.52299       -6.60698
H        -64.88098       66.45300       -7.48398
C        -64.56198       67.66300       -5.72098
H        -63.63970       67.99935       -5.53053
C        -65.22398       67.23300       -4.40598
O        -64.69098       67.49199       -3.32297
C        -65.36098       68.77199       -6.41098
H        -64.82836       69.15768       -7.16433
H        -66.22061       68.40328       -6.76462
C        -65.65897       69.85499       -5.40498
C        -64.63998       70.66200       -4.92197
H        -63.71325       70.54295       -5.27837
C        -66.93598       70.00100       -4.85998
H        -67.67800       69.41010       -5.17657
C        -64.87198       71.62100       -3.96598
H        -64.12541       72.20213       -3.64205
C        -67.18898       70.95399       -3.88597
H        -68.10552       71.05050       -3.49785
C        -66.15098       71.77500       -3.45497
O        -66.37198       72.72199       -2.48997
H        -65.66398       73.28199       -2.19596
N        -32.72700       -6.65499        4.47599
H        -33.08900       -6.35599        5.38099
C        -33.45200       -6.32400        3.24899
H        -33.30668       -7.13516        2.68251
C        -32.86699       -5.12799        2.52099
O        -33.18699       -4.92699        1.33599
C        -34.95799       -6.09499        3.51399
H        -35.42978       -6.00850        2.63652
C        -35.53199       -7.29098        4.24799
H        -36.50709       -7.16519        4.43065
H        -35.07043       -7.42900        5.12429
H        -35.42550       -8.12686        3.70951
C        -35.21899       -4.79299        4.29299
H        -36.19711       -4.66208        4.45474
H        -34.88219       -3.99895        3.78695
H        -34.75997       -4.80869        5.18126
N        -66.36398       66.53500       -4.47598
H        -66.72598       66.23499       -5.38098
C        -67.08898       66.20400       -3.24897
H        -66.94365       67.01516       -2.68249
C        -66.50398       65.00799       -2.52097
O        -66.82398       64.80799       -1.33600
C        -68.59498       65.97499       -3.51397
H        -69.06672       65.88782       -2.63658
C        -69.16898       67.17100       -4.24798
H        -70.14408       67.04520       -4.43064
H        -68.70742       67.30901       -5.12428
H        -69.06248       68.00686       -3.70948
C        -68.85598       64.67400       -4.29298
H        -69.83411       64.54319       -4.45467
H        -68.51914       63.87977       -3.78725
H        -68.39704       64.68999       -5.18130
N        -31.99900       -4.35099        3.17499
H        -31.77499       -4.55498        4.14899
C        -31.37199       -3.22098        2.51599
H        -30.50927       -3.04886        2.99146
H        -31.18403       -3.50081        1.57452
C        -32.17900       -1.94398        2.49299
O        -32.00799       -1.12599        1.57599
N        -65.63598       64.23100       -3.17496
H        -65.41198       64.43399       -4.14898
C        -65.00899       63.10199       -2.51597
H        -64.82117       63.38226       -1.57462
H        -64.14617       62.93016       -2.99137
C        -65.81598       61.82499       -2.49300
O        -65.64498       61.00600       -1.57600
N        -33.04999       -1.74299        3.47199
H        -33.16699       -2.46298        4.18499
C        -33.84399       -0.52599        3.56099
H        -33.96457       -0.20375        2.62203
C        -33.09499        0.52900        4.37399
O        -32.06199        0.25700        4.99299
C        -35.21300       -0.82899        4.19199
H        -35.69475        0.01418        4.43068
H        -35.78113       -1.37499        3.57626
O        -35.03099       -1.57098        5.37999
H        -35.89358       -1.75698        5.75812
N        -66.68698       61.62400       -3.47197
H        -66.80398       62.34399       -4.18497
C        -67.48098       60.40700       -3.56097
H        -67.60160       60.08600       -2.62162
C        -66.73198       59.35099       -4.37397
O        -65.69898       59.62399       -4.99298
C        -68.84998       60.70899       -4.19197
H        -69.33118       59.86550       -4.43062
H        -69.41848       61.25469       -3.57633
O        -68.66798       61.45099       -5.37997
H        -69.51398       61.63800       -5.76998
N        -33.62199        1.75601        4.35299
H        -34.45799        1.92401        3.79299
C        -33.03900        2.86700        5.10699
H        -33.59590        3.66289        4.86945
C        -31.59199        3.12100        4.67799
O        -30.71098        3.40000        5.50199
C        -33.13399        2.62500        6.61799
H        -32.42805        1.96080        6.86390
H        -32.94875        3.49405        7.07673
C        -34.49499        2.09200        7.12800
H        -34.60335        1.14381        6.82937
H        -34.50329        2.13015        8.12722
C        -35.68500        2.89300        6.61099
O        -36.45799        2.33700        5.80599
O        -35.84599        4.07600        6.98599
N        -67.25898       58.12400       -4.35297
H        -68.09498       57.95500       -3.79296
C        -66.67598       57.01400       -5.10698
H        -67.23384       56.21890       -4.86903
C        -65.22898       56.75900       -4.67798
O        -64.34798       56.48000       -5.50198
C        -66.77098       57.25499       -6.61798
H        -66.06488       57.91886       -6.86436
H        -66.58598       56.38560       -7.07615
C        -68.13198       57.78799       -7.12798
H        -68.24033       58.73619       -6.82936
H        -68.14027       57.74985       -8.12720
C        -69.32198       56.98700       -6.61098
O        -70.09498       57.54300       -5.80598
O        -69.48298       55.80400       -6.98598
N        -31.32698        3.01701        3.36999
H        -32.06998        2.80701        2.70399
C        -29.95098        3.21001        2.91599
H        -29.42301        2.58755        3.49373
C        -29.46899        4.63601        3.13800
O        -28.25698        4.85701        3.17999
C        -29.78898        2.84001        1.43900
H        -30.65304        3.01874        0.96838
H        -29.06947        3.41107        1.04378
C        -29.41398        1.36501        1.23799
O        -29.13598        0.62500        2.19999
N        -29.42898        0.92801       -0.01899
H        -29.17998       -0.05198       -0.15300
H        -29.65698        1.53400       -0.80700
N        -64.96398       56.86300       -3.36996
H        -65.70698       57.07300       -2.70400
C        -63.58798       56.66999       -2.91597
H        -63.06000       57.29246       -3.49371
C        -63.10598       55.24400       -3.13797
O        -61.89399       55.02300       -3.17996
C        -63.42598       57.04000       -1.43900
H        -64.29002       56.86127       -0.96839
H        -62.70646       56.46893       -1.04378
C        -63.05098       58.51500       -1.23800
N        -63.06598       58.95300        0.01899
H        -62.81698       59.93299        0.15299
H        -63.29398       58.34700        0.80699
O        -62.77298       59.25500       -2.20000
N        -30.37099        5.60501        3.31599
H        -31.36498        5.41500        3.18799
C        -29.91499        6.94501        3.69799
H        -29.27192        7.20454        2.97749
C        -29.17799        6.93200        5.03900
O        -28.30401        7.77199        5.26299
C        -31.09299        7.93601        3.74399
H        -30.72741        8.86645        3.71929
H        -31.66954        7.78266        2.94146
C        -31.96798        7.81100        4.97799
C        -32.98198        6.85001        5.04600
H        -33.14019        6.24590        4.26495
C        -31.78098        8.64701        6.08599
H        -31.06179        9.34136        6.06106
C        -33.78498        6.71900        6.19800
H        -34.50042        6.02126        6.23445
C        -32.58598        8.52801        7.23300
H        -32.44340        9.13811        8.01237
C        -33.57898        7.56001        7.27799
O        -34.35598        7.42301        8.41099
H        -34.77557        8.26632        8.59640
N        -64.00798       54.27499       -3.31597
H        -65.00198       54.46499       -3.18797
C        -63.55199       52.93500       -3.69797
H        -62.90890       52.67547       -2.97750
C        -62.81498       52.94799       -5.03898
O        -61.94097       52.10799       -5.26298
C        -64.72998       51.94400       -3.74397
H        -64.36440       51.01354       -3.71927
H        -65.30653       52.09735       -2.94147
C        -65.60498       52.06900       -4.97798
C        -66.61898       53.02999       -5.04598
H        -66.77717       53.63411       -4.26493
C        -65.41798       51.23300       -6.08598
H        -64.69877       50.53865       -6.06103
C        -67.42198       53.16100       -6.19798
H        -68.13739       53.85873       -6.23444
C        -66.22298       51.35200       -7.23297
H        -66.08038       50.74188       -8.01236
C        -67.21598       52.31999       -7.27798
O        -67.99298       52.45699       -8.41098
H        -67.85198       51.87999       -9.15199
N        -29.48699        5.98501        5.93199
H        -30.25898        5.34501        5.74799
C        -28.71701        5.86499        7.17798
H        -28.59151        6.80136        7.50585
C        -27.35501        5.23299        6.89999
O        -26.30702        5.76199        7.30099
C        -29.48699        5.04901        8.23699
H        -29.76757        4.18503        7.81888
C        -30.74698        5.77801        8.70199
H        -30.48433        6.48974        9.35348
H        -31.18648        6.19816        7.90806
C        -28.59299        4.74801        9.43299
H        -29.08525        4.21902       10.12424
H        -28.27280        5.59236        9.86255
H        -27.78998        4.22019        9.15631
C        -31.74999        4.86201        9.37399
H        -32.56050        5.37023        9.66518
H        -31.35291        4.42734       10.18231
H        -32.04811        4.13865        8.75120
N        -63.12398       53.89499       -5.93198
H        -63.89598       54.53500       -5.74797
C        -62.35398       54.01500       -7.17798
H        -62.22855       53.07856       -7.50561
C        -60.99198       54.64799       -6.89998
O        -59.94398       54.11800       -7.30098
C        -63.12398       54.83099       -8.23698
H        -63.40473       55.69479       -7.81862
C        -64.38398       54.10199       -8.70199
H        -64.12132       53.39026       -9.35348
H        -64.82346       53.68184       -7.90805
C        -62.22998       55.13300       -9.43299
H        -62.72251       55.66199      -10.12405
H        -61.90929       54.28898       -9.86287
H        -61.42724       55.66112       -9.15606
C        -65.38699       55.01800       -9.37399
H        -66.19748       54.50977       -9.66517
H        -64.98990       55.45267      -10.18231
H        -65.68509       55.74135       -8.75120
N        -27.35001        4.08300        6.22598
H        -28.23798        3.66900        5.94199
C        -26.10801        3.40200        5.88399
H        -25.43646        4.10954        5.66398
C        -26.37601        2.50999        4.68398
O        -27.38198        1.80001        4.66100
C        -25.58701        2.57099        7.06599
H        -25.42215        3.17622        7.84478
H        -26.27355        1.88753        7.31405
C        -24.30601        1.85399        6.75199
H        -24.44764        1.27477        5.94923
H        -23.59649        2.53039        6.55439
C        -23.85501        0.99499        7.89999
O        -24.53601        0.89599        8.91599
N        -22.69501        0.37600        7.75699
H        -22.38901       -0.20699        8.53599
H        -22.12902        0.45799        6.91199
N        -60.98698       55.79699       -6.22598
H        -61.87498       56.21099       -5.94198
C        -59.74498       56.47799       -5.88397
H        -59.07407       55.76978       -5.66418
C        -60.01298       57.37099       -4.68398
O        -61.01898       58.08099       -4.66098
C        -59.22398       57.31000       -7.06598
H        -59.05945       56.70550       -7.84540
H        -59.91012       57.99411       -7.31332
C        -57.94298       58.02599       -6.75198
H        -58.08425       58.60449       -5.94862
H        -57.23384       57.34898       -6.55507
C        -57.49198       58.88600       -7.89999
N        -56.33198       59.50500       -7.75699
H        -56.02598       60.08800       -8.53599
H        -55.76598       59.42400       -6.91198
O        -58.17298       58.98400       -8.91599
N        -25.48601        2.52999        3.69399
H        -24.65902        3.12399        3.75399
C        -25.71001        1.68900        2.52099
H        -26.68543        1.72026        2.30298
C        -25.29301        0.26699        2.86799
O        -24.10201       -0.02099        3.01299
C        -24.94600        2.22499        1.31499
H        -23.96637        2.20072        1.51425
H        -25.14003        1.64505        0.52378
C        -25.33401        3.64699        0.97699
H        -26.24387        3.64282        0.56209
H        -25.35416        4.18456        1.81996
C        -24.36201        4.28899        0.01299
O        -23.41301        3.60399       -0.43500
O        -24.55101        5.48399       -0.29300
N        -59.12299       57.34999       -3.69397
H        -58.29699       56.75500       -3.75397
C        -59.34699       58.19099       -2.52097
H        -60.32242       58.15975       -2.30299
C        -58.92998       59.61300       -2.86797
O        -57.73898       59.90099       -3.01297
C        -58.58298       57.65500       -1.31500
H        -57.60333       57.67926       -1.51426
H        -58.77699       58.23493       -0.52379
C        -58.97098       56.23300       -0.97700
H        -59.88083       56.23717       -0.56210
H        -58.99112       55.69542       -1.81997
C        -57.99898       55.59099       -0.01300
O        -57.04997       56.27600        0.43499
O        -58.18798       54.39599        0.29299
N        -26.26498       -0.63198        2.97799
H        -27.21599       -0.38999        2.69799
C        -25.97598       -1.96298        3.49799
H        -25.17596       -2.28107        2.98931
C        -27.15499       -2.88698        3.25899
O        -28.26999       -2.57398        3.69399
C        -25.67499       -1.90598        4.99899
H        -25.47619       -2.81731        5.35949
H        -26.45367       -1.53765        5.50691
H        -24.88386       -1.32297        5.18395
N        -59.90198       60.51200       -2.97797
H        -60.85298       60.27000       -2.69797
C        -59.61299       61.84300       -3.49797
H        -58.81294       62.16108       -2.98929
C        -60.79199       62.76700       -3.25897
O        -61.90698       62.45400       -3.69397
C        -59.31198       61.78600       -4.99898
H        -59.11318       62.69731       -5.35947
H        -60.09066       61.41767       -5.50690
H        -58.52083       61.20299       -5.18394
N        -26.90698       -4.03498        2.62299
H        -25.95199       -4.23598        2.32499
C        -27.95699       -5.01699        2.33799
H        -28.65528       -4.92524        3.04792
C        -27.33198       -6.40999        2.37499
O        -26.56399       -6.76598        1.47499
C        -28.61200       -4.73999        0.97899
H        -29.01799       -3.83125        1.07580
H        -27.84786       -4.69719        0.33534
S        -29.84399       -5.99598        0.50099
H        -30.10374       -6.41631        1.74226
N        -60.54398       63.91500       -2.62297
H        -59.58898       64.11600       -2.32497
C        -61.59398       64.89700       -2.33797
H        -62.29226       64.80525       -3.04789
C        -60.96898       66.28999       -2.37497
O        -60.20098       66.64700       -1.47499
C        -62.24897       64.62000       -0.97900
H        -62.65496       63.71126       -1.07581
H        -61.48485       64.57721       -0.33535
S        -63.48098       65.87600       -0.50100
H        -62.89025       67.05076       -0.38553
N        -27.65599       -7.20499        3.39999
H        -28.34799       -6.91099        4.08899
C        -26.99899       -8.49999        3.51100
H        -26.04376       -8.34408        3.25949
C        -27.58299       -9.50599        2.50899
O        -26.87999      -10.41999        2.05999
C        -27.05699       -9.00098        4.96599
H        -28.01789       -9.09370        5.22690
C        -26.39299      -10.36099        5.09899
H        -26.43020      -10.68710        6.04358
H        -25.43189      -10.31876        4.82604
H        -26.84701      -11.03945        4.52146
C        -26.32798       -8.00198        5.89400
H        -26.35508       -8.31074        6.84474
H        -26.75348       -7.09798        5.85216
H        -25.36851       -7.90257        5.63033
N        -61.29298       67.08500       -3.39998
H        -61.98498       66.79099       -4.08898
C        -60.63598       68.37999       -3.51098
H        -59.68086       68.22338       -3.25951
C        -61.21998       69.38599       -2.50896
O        -60.51698       70.30099       -2.05997
C        -60.69398       68.88200       -4.96598
H        -61.65475       68.97602       -5.22686
C        -60.03001       70.24198       -5.09898
H        -60.06747       70.56824       -6.04352
H        -59.06883       70.19971       -4.82629
H        -60.48381       70.92041       -4.52124
C        -59.96498       67.88199       -5.89398
H        -59.99161       68.19061       -6.84479
H        -60.39100       66.97825       -5.85212
H        -59.00563       67.78207       -5.63002
N        -28.85099       -9.34598        2.12199
H        -29.42599       -8.62299        2.55399
C        -29.41699      -10.20099        1.08399
H        -29.34304      -11.13050        1.44527
C        -28.61299      -10.10999       -0.22000
O        -28.33899      -11.13499       -0.85500
C        -30.89100       -9.84000        0.84199
H        -31.38915       -9.88415        1.70795
H        -30.94824       -8.91310        0.47104
C        -31.53700      -10.79498       -0.13800
H        -31.05568      -10.71727       -1.01108
H        -31.43352      -11.72351        0.21853
C        -33.01399      -10.54099       -0.38400
O        -33.54799       -9.51299        0.08299
O        -33.64299      -11.39499       -1.05000
N        -62.48798       69.22699       -2.12197
H        -63.06399       68.50400       -2.55397
C        -63.05398       70.08199       -1.08399
H        -62.98006       71.01161       -1.44503
C        -62.24998       69.99000        0.21999
O        -61.97598       71.01599        0.85499
C        -64.52798       69.72100       -0.84200
H        -65.02612       69.76516       -1.70796
H        -64.58522       68.79411       -0.47105
C        -65.17398       70.67600        0.13799
H        -64.69247       70.59862        1.01100
H        -65.07095       71.60451       -0.21869
C        -66.65098       70.42100        0.38400
O        -67.18498       69.39399       -0.08300
O        -67.27998       71.27499        1.05000
N        -28.18099       -8.89698       -0.60500
H        -28.44799       -8.07099       -0.06999
C        -27.32999       -8.75299       -1.78600
H        -27.85406       -9.17126       -2.52789
C        -26.01199       -9.48399       -1.60200
O        -25.50899      -10.11798       -2.53700
C        -27.04400       -7.27699       -2.08500
H        -26.72001       -6.83619       -1.24790
H        -26.33386       -7.22277       -2.78696
C        -28.25799       -6.51899       -2.58000
O        -29.25099       -7.11099       -3.03100
N        -28.18899       -5.18899       -2.49400
H        -29.00699       -4.67799       -2.82700
H        -27.37298       -4.70198       -2.12300
N        -61.81798       68.77800        0.60499
H        -62.08498       67.95200        0.06999
C        -60.96698       68.63300        1.78599
H        -61.49119       69.05069        2.52811
C        -59.64900       69.36398        1.60199
O        -59.14600       69.99799        2.53699
C        -60.68098       67.15699        2.08499
H        -60.35726       66.71589        1.24795
H        -59.97084       67.10253        2.78693
C        -61.89498       66.40000        2.57999
N        -61.82598       65.07000        2.49399
H        -62.64397       64.56000        2.82800
H        -61.00998       64.58299        2.12300
O        -62.88797       66.99200        3.03099
N        -25.43799       -9.41199       -0.39900
H        -25.87199       -8.85598        0.33799
C        -24.18899      -10.12597       -0.13199
H        -23.52261       -9.74416       -0.77243
C        -24.34798      -11.61597       -0.41600
O        -23.58799      -12.20298       -1.19700
C        -23.70599       -9.87997        1.30799
H        -24.43284      -10.14576        1.94128
C        -22.43498      -10.74198        1.59599
H        -22.10612      -10.59499        2.52886
H        -21.69301      -10.50735        0.96797
H        -22.63131      -11.71669        1.48929
C        -23.42198       -8.37999        1.52599
H        -23.10700       -8.20680        2.45915
H        -24.24534       -7.83343        1.37310
H        -22.71562       -8.05398        0.89768
N        -59.07500       69.29298        0.39899
H        -59.50901       68.73798       -0.33800
C        -57.82600       70.00699        0.13198
H        -57.15925       69.62639        0.77278
C        -57.98501       71.49599        0.41599
O        -57.22501       72.08398        1.19699
C        -57.34301       69.75998       -1.30798
H        -58.07012       70.02450       -1.94147
C        -56.07200       70.62298       -1.59597
H        -55.74269       70.47579       -2.52864
H        -55.33009       70.38911       -0.96759
H        -56.26900       71.59761       -1.48979
C        -57.05901       68.25998       -1.52597
H        -56.74411       68.08679       -2.45917
H        -57.88234       67.71343       -1.37303
H        -56.35257       67.93399       -0.89775
N        -25.33199      -12.25598        0.22499
H        -25.97799      -11.73997        0.82199
C        -25.47198      -13.69698        0.06299
H        -24.56055      -14.07656        0.22175
C        -25.89298      -14.05898       -1.35900
O        -25.34398      -15.00199       -1.93300
C        -26.45398      -14.24998        1.10299
H        -27.28548      -13.69445        1.10386
H        -26.68464      -15.19545        0.87307
C        -25.79898      -14.20198        2.49599
H        -25.36311      -13.31109        2.62374
C        -26.85099      -14.36298        3.58299
H        -26.43477      -14.33307        4.49176
H        -27.32903      -15.23663        3.49246
H        -27.53263      -13.63300        3.53295
C        -24.72998      -15.29698        2.61499
H        -24.29581      -15.27757        3.51560
H        -24.01498      -15.17613        1.92641
H        -25.13042      -16.20422        2.48631
N        -58.96901       72.13598       -0.22500
H        -59.61601       71.61999       -0.82201
C        -59.10901       73.57799       -0.06300
H        -58.19832       73.95942       -0.22163
C        -59.53000       73.93899        1.35899
O        -58.98101       74.88198        1.93299
C        -60.09101       74.12999       -1.10300
H        -60.92216       73.57396       -1.10364
H        -60.32219       75.07537       -0.87327
C        -59.43601       74.08199       -2.49597
H        -59.00012       73.19108       -2.62372
C        -60.48800       74.24298       -3.58298
H        -60.07179       74.21308       -4.49175
H        -60.96605       75.11663       -3.49245
H        -61.16965       73.51300       -3.53293
C        -58.36701       75.17698       -2.61499
H        -57.93282       75.15756       -3.51560
H        -57.65200       75.05613       -1.92638
H        -58.76744       76.08422       -2.48629
N        -26.86398      -13.32098       -1.93300
H        -27.33299      -12.60798       -1.37400
C        -27.27198      -13.50298       -3.32600
H        -27.70766      -14.40306       -3.33147
C        -26.07699      -13.47199       -4.27397
O        -25.87699      -14.38998       -5.08097
C        -28.23798      -12.39997       -3.76300
H        -27.86973      -11.52351       -3.45283
H        -28.28628      -12.40691       -4.76177
C        -29.66400      -12.54698       -3.21000
O        -30.07499      -13.60598       -2.66300
O        -30.38999      -11.54899       -3.37900
N        -60.50101       73.20098        1.93298
H        -60.97000       72.48799        1.37399
C        -60.90900       73.38299        3.32599
H        -61.34494       74.28293        3.33146
C        -59.71401       73.35198        4.27399
O        -59.51400       74.26998        5.08099
C        -61.87501       72.28098        3.76299
H        -61.50645       71.40443        3.45347
H        -61.92329       72.28863        4.76178
C        -63.30098       72.42700        3.20999
O        -63.71198       73.48600        2.66299
O        -64.02698       71.42900        3.37899
N        -25.32699      -12.36398       -4.25997
H        -25.48698      -11.64798       -3.55100
C        -24.27499      -12.17999       -5.26397
H        -24.68316      -12.49776       -6.11978
C        -23.03498      -13.03299       -4.97896
O        -22.38398      -13.49299       -5.92798
C        -23.89399      -10.69997       -5.35998
H        -23.37607      -10.52432       -6.19717
H        -24.71222      -10.12522       -5.34705
O        -23.07399      -10.31697       -4.25097
H        -23.63990      -10.17364       -3.48889
N        -58.96401       72.24499        4.25999
H        -59.12401       71.52898        3.55098
C        -57.91201       72.05999        5.26398
H        -58.32036       72.37648        6.12018
C        -56.67200       72.91298        4.97899
O        -56.02101       73.37298        5.92799
C        -57.53100       70.58099        5.35998
H        -57.01311       70.40587        6.19732
H        -58.34941       70.00649        5.34756
O        -56.71100       70.19698        4.25099
H        -56.47401       69.27898        4.31099
N        -22.68898      -13.27299       -3.69900
H        -23.20399      -12.83498       -2.93500
C        -21.56199      -14.17298       -3.41600
H        -20.77483      -13.78118       -3.89227
C        -21.84798      -15.56298       -3.98897
O        -20.98098      -16.17499       -4.62597
C        -21.24798      -14.22998       -1.89500
H        -22.12007      -14.31800       -1.41360
C        -20.37798      -15.42698       -1.55100
H        -20.18045      -15.45665       -0.57115
H        -19.50615      -15.38848       -2.03927
H        -20.83169      -16.28289       -1.79913
C        -20.51598      -12.95998       -1.42900
H        -20.31581      -13.00052       -0.45008
H        -21.07087      -12.14494       -1.59574
H        -19.64964      -12.84679       -1.91545
N        -56.32601       73.15299        3.69899
H        -56.84000       72.71498        2.93499
C        -55.19901       74.05398        3.41598
H        -54.41161       73.66279        3.89243
C        -55.48501       75.44398        3.98899
O        -54.61801       76.05498        4.62599
C        -54.88500       74.11098        1.89499
H        -55.75702       74.19967        1.41361
C        -54.01501       75.30798        1.55099
H        -53.81747       75.33766        0.57114
H        -53.14316       75.26947        2.03925
H        -54.46871       76.16389        1.79911
C        -54.15300       72.83998        1.42898
H        -53.95272       72.88031        0.45008
H        -54.70819       72.02515        1.59580
H        -53.28673       72.72657        1.91553
N        -23.07398      -16.07699       -3.79200
H        -23.78298      -15.54298       -3.28900
C        -23.37799      -17.41199       -4.30797
H        -22.68235      -18.02066       -3.92640
C        -23.26398      -17.43698       -5.83898
O        -22.74799      -18.40098       -6.42598
C        -24.76399      -17.87498       -3.82400
H        -25.42452      -17.14492       -3.99917
C        -25.21299      -19.12898       -4.58397
H        -26.11324      -19.43352       -4.27279
H        -24.56917      -19.88156       -4.44571
H        -25.27137      -18.95101       -5.56627
C        -24.73198      -18.15498       -2.32300
H        -25.62733      -18.45690       -1.99560
H        -24.47805      -17.33454       -1.81072
H        -24.06805      -18.87060       -2.10601
N        -56.71100       75.95698        3.79199
H        -57.42000       75.42298        3.28999
C        -57.01501       77.29198        4.30799
H        -56.31937       77.90066        3.92638
C        -56.90101       77.31698        5.83899
O        -56.38500       78.28098        6.42599
C        -58.40100       77.75499        3.82399
H        -59.06121       77.02459        3.99909
C        -58.85001       79.00999        4.58399
H        -59.75022       79.31451        4.27277
H        -58.20612       79.76244        4.44535
H        -58.90826       78.83236        5.56636
C        -58.36901       78.03498        2.32299
H        -59.26434       78.33691        1.99559
H        -58.11506       77.21455        1.81072
H        -57.70506       78.75059        2.10600
N        -23.74999      -16.38999       -6.50998
H        -24.23998      -15.64499       -6.01498
C        -23.57499      -16.31899       -7.95998
H        -23.98138      -17.16225       -8.31175
C        -22.09098      -16.27299       -8.33998
O        -21.65699      -16.97998       -9.25598
C        -24.31099      -15.10498       -8.53398
H        -24.15737      -14.33087       -7.91984
H        -23.91978      -14.90158       -9.43151
C        -25.83898      -15.31199       -8.69597
H        -25.92500      -16.13778       -9.25332
H        -26.16886      -15.49820       -7.77050
S        -26.70498      -13.90798       -9.44398
C        -27.19399      -12.88498       -8.02998
H        -27.68753      -12.06919       -8.33149
H        -26.39370      -12.58556       -7.51047
H        -27.79081      -13.39337       -7.40921
N        -57.38700       76.26999        6.50999
H        -57.87701       75.52498        6.01499
C        -57.21201       76.19998        7.95999
H        -57.61791       77.04365        8.31134
C        -55.72801       76.15298        8.33998
O        -55.29400       76.86099        9.25599
C        -57.94801       74.98598        8.53399
H        -57.79406       74.21187        7.91994
H        -57.55684       74.78278        9.43159
C        -59.47601       75.19199        8.69599
H        -59.56231       76.01782        9.25323
H        -59.80577       75.37803        7.77044
S        -60.34201       73.78798        9.44399
C        -60.83100       72.76599        8.02999
H        -61.32460       71.95010        8.33115
H        -60.03075       72.46673        7.51032
H        -61.42780       73.27470        7.40946
N        -21.29099      -15.45998       -7.64898
H        -21.65099      -14.90799       -6.87097
C        -19.88098      -15.38199       -8.03898
H        -19.88099      -15.22502       -9.02657
C        -19.14898      -16.68598       -7.75298
O        -18.32699      -17.12498       -8.55598
C        -19.20299      -14.21898       -7.33698
H        -19.38178      -14.24371       -6.35340
H        -18.21600      -14.23297       -7.49714
O        -19.69399      -12.99998       -7.82598
H        -19.28401      -12.82558       -8.67633
N        -54.92800       75.33999        7.64899
H        -55.28801       74.78698        6.87098
C        -53.51800       75.26298        8.03899
H        -53.51800       75.10812        9.02692
C        -52.78599       76.56599        7.75299
O        -51.96400       77.00499        8.55599
C        -52.84001       74.09898        7.33699
H        -53.01877       74.12336        6.35340
H        -51.85301       74.11262        7.49714
O        -53.33100       72.87999        7.82599
H        -52.90701       72.15198        7.38699
N        -19.45299      -17.33798       -6.63098
H        -20.13898      -16.94999       -5.98398
C        -18.79999      -18.61099       -6.33098
H        -17.81515      -18.44131       -6.36703
C        -19.14798      -19.66798       -7.38498
O        -18.28199      -20.43199       -7.82998
C        -19.19198      -19.06698       -4.92597
H        -20.18972      -19.03163       -4.86881
H        -18.88524      -20.01322       -4.82344
C        -18.63199      -18.26798       -3.74100
H        -19.02048      -17.35234       -3.84423
C        -19.10298      -18.87498       -2.40799
H        -18.74143      -18.35880       -1.63156
H        -18.79575      -19.82226       -2.31716
H        -20.10091      -18.86802       -2.34379
C        -17.06300      -18.12999       -3.74597
H        -16.74707      -17.60309       -2.95696
H        -16.74680      -17.66477       -4.57276
H        -16.62416      -19.02789       -3.71162
N        -53.08999       77.21899        6.63099
H        -53.77601       76.83098        5.98398
C        -52.43700       78.49199        6.33099
H        -51.45192       78.32368        6.36705
C        -52.78499       79.54799        7.38499
O        -51.91900       80.31298        7.82999
C        -52.82899       78.94699        4.92599
H        -53.82673       78.91127        4.86902
H        -52.52258       79.89331        4.82319
C        -52.26899       78.14799        3.74099
H        -52.65749       77.23234        3.84425
C        -52.74000       78.75498        2.40799
H        -52.37843       78.23881        1.63155
H        -52.43276       79.70227        2.31715
H        -53.73792       78.74803        2.34378
C        -50.70000       78.00999        3.74598
H        -50.38407       77.48309        2.95695
H        -50.38378       77.54477        4.57278
H        -50.26116       78.90789        3.71164
N        -20.40099      -19.69199       -7.82998
H        -21.08899      -19.04898       -7.43898
C        -20.79799      -20.62999       -8.87198
H        -20.59932      -21.54617       -8.52394
C        -19.96498      -20.44698      -10.13499
O        -19.67998      -21.43299      -10.82099
C        -22.30599      -20.46898       -9.13798
H        -22.78765      -20.89165       -8.37029
H        -22.49955      -19.48803       -9.15394
C        -22.89598      -21.06698      -10.42599
H        -22.43759      -20.65714      -11.21458
H        -22.74133      -22.05494      -10.42645
C        -24.41601      -20.78799      -10.51700
O        -24.90600      -19.72899      -10.07298
N        -25.16600      -21.74499      -11.06199
H        -26.16800      -21.56099      -11.12199
H        -24.76600      -22.61000      -11.42499
N        -54.03800       79.57199        7.82999
H        -54.72601       78.92898        7.43899
C        -54.43499       80.50999        8.87199
H        -54.23606       81.42594        8.52349
C        -53.60199       80.32799       10.13499
O        -53.31700       81.31398       10.82099
C        -55.94300       80.34999        9.13799
H        -56.42435       80.77366        8.37064
H        -56.13729       79.36915        9.15313
C        -56.53301       80.94699       10.42599
H        -56.07449       80.53666       11.21427
H        -56.37828       81.93494       10.42698
C        -58.05301       80.66799       10.51698
N        -58.80301       81.62598       11.06199
H        -59.80500       81.44198       11.12199
H        -58.40301       82.49098       11.42499
O        -58.54300       79.60898       10.07299
N        -19.51299      -19.21699      -10.42799
H        -19.66198      -18.45399       -9.76798
C        -18.80598      -18.95799      -11.68899
H        -19.40298      -19.36948      -12.37766
C        -17.43199      -19.62499      -11.74499
O        -16.95200      -19.95099      -12.83299
C        -18.63299      -17.45298      -11.92498
H        -18.41704      -17.01281      -11.05343
H        -17.87853      -17.31190      -12.56599
C        -19.84898      -16.77999      -12.49099
H        -19.98902      -17.11317      -13.42338
H        -20.63724      -17.02585      -11.92689
C        -19.70399      -15.25799      -12.51699
H        -20.60040      -14.84561      -12.67938
H        -19.34845      -14.94704      -11.63557
N        -18.80298      -14.74699      -13.54798
H        -17.84299      -14.52599      -13.28299
C        -19.16500      -14.55499      -14.81099
N        -20.40000      -14.85799      -15.19599
H        -21.06598      -15.23698      -14.52298
H        -20.67799      -14.71099      -16.16599
N        -18.30299      -14.06398      -15.68298
H        -17.35499      -13.83099      -15.38699
H        -18.58099      -13.91699      -16.65299
N        -53.14999       79.09699       10.42799
H        -53.30000       78.33399        9.76799
C        -52.44299       78.83799       11.68899
H        -53.04016       79.24889       12.37786
C        -51.06900       79.50499       11.74499
O        -50.58900       79.83199       12.83299
C        -52.26999       77.33399       11.92499
H        -52.05360       76.89425       11.05331
H        -51.51540       77.19351       12.56596
C        -53.48600       76.65998       12.49099
H        -53.62619       76.99292       13.42345
H        -54.27437       76.90560       11.92693
C        -53.34101       75.13798       12.51699
H        -54.23741       74.72560       12.67939
H        -52.98545       74.82705       11.63557
N        -52.44000       74.62699       13.54799
H        -51.48000       74.40599       13.28299
C        -52.80200       74.43499       14.81099
N        -54.03700       74.73898       15.19599
H        -54.70301       75.11798       14.52199
H        -54.31501       74.59199       16.16598
N        -51.94000       73.94499       15.68299
H        -50.99200       73.71199       15.38699
H        -52.21800       73.79799       16.65299
N        -16.77299      -19.81399      -10.62499
H        -17.19000      -19.57699       -9.72499
C        -15.43000      -20.37199      -10.70399
H        -15.38519      -20.93627      -11.52835
C        -15.20199      -21.22098       -9.46299
O        -15.24600      -20.69399       -8.35498
C        -14.38100      -19.24999      -10.80999
H        -14.58260      -18.71546      -11.63073
H        -14.46961      -18.66724      -10.00218
C        -12.90602      -19.76800      -10.89699
O        -12.58702      -20.92601      -10.52499
O        -12.04502      -18.97500      -11.33099
N        -50.41000       79.69499       10.62498
H        -50.82699       79.45899        9.72499
C        -49.06699       80.25199       10.70399
H        -49.02214       80.81535       11.52898
C        -48.83900       81.10199        9.46298
O        -48.88299       80.57499        8.35499
C        -48.01800       79.12998       10.80998
H        -48.21960       78.59546       11.63073
H        -48.10661       78.54724       10.00217
C        -46.54299       79.64799       10.89699
O        -46.22399       80.80699       10.52499
O        -45.68200       78.85599       11.33099
N        -14.92399      -22.51998       -9.61498
C        -14.77199      -23.39799       -8.44198
H        -15.57695      -23.28946       -7.85865
C        -13.61100      -23.05699       -7.53098
O        -13.56299      -23.60198       -6.42298
C        -14.55699      -24.78198       -9.06698
H        -13.95490      -25.34669       -8.50256
H        -15.42571      -25.25715       -9.20680
C        -13.90999      -24.48098      -10.37999
H        -12.93359      -24.30330      -10.25726
H        -14.03310      -25.24386      -11.01468
C        -14.63800      -23.23699      -10.86799
H        -14.06117      -22.68152      -11.46691
H        -15.48742      -23.46745      -11.34272
N        -48.56100       82.39999        9.61499
C        -48.40900       83.27799        8.44199
H        -49.21389       83.16881        7.85870
C        -47.24800       82.93798        7.53099
O        -47.20000       83.48299        6.42299
C        -48.19399       84.66199        9.06699
H        -47.59196       85.22664        8.50244
H        -49.06275       85.13708        9.20673
C        -47.54700       84.36199       10.37999
H        -46.57045       84.18501       10.25735
H        -47.67070       85.12508       11.01431
C        -48.27500       83.11699       10.86799
H        -47.69803       82.56142       11.46669
H        -49.12450       83.34698       11.34278
N        -12.64200      -22.24799       -7.97398
H        -12.68599      -21.88099       -8.92498
C        -11.52401      -21.88600       -7.11298
H        -11.39432      -22.70417       -6.55281
C        -11.82701      -20.70600       -6.19699
O        -11.08901      -20.48300       -5.23398
C        -10.28501      -21.55600       -7.95398
H        -10.49016      -20.77907       -8.54920
H         -9.52865      -21.31871       -7.34440
C         -9.85201      -22.70900       -8.81599
O         -9.84001      -23.84200       -8.36198
N         -9.47502      -22.42900      -10.06599
H         -9.18101      -23.21100      -10.65099
H         -9.48501      -21.48199      -10.44499
N        -46.27899       82.12899        7.97399
H        -46.32300       81.76199        8.92499
C        -45.16100       81.76599        7.11299
H        -45.03114       82.58367        6.55216
C        -45.46399       80.58699        6.19699
O        -44.72599       80.36399        5.23399
C        -43.92200       81.43599        7.95399
H        -44.12729       80.65916        8.54929
H        -43.16577       81.19844        7.34433
C        -43.48900       82.58999        8.81599
N        -43.11199       82.30999       10.06599
H        -42.81799       83.09299       10.65098
H        -43.12200       81.36299       10.44599
O        -43.47700       83.72199        8.36199
N        -12.86902      -19.93200       -6.46999
H        -13.45202      -20.12200       -7.28498
C        -13.17201      -18.81000       -5.59498
H        -12.31920      -18.29592       -5.50311
C        -13.61202      -19.30001       -4.21197
O        -14.18499      -20.38299       -4.06397
C        -14.25102      -17.93101       -6.23398
H        -15.05605      -18.49457       -6.41905
H        -14.49355      -17.20320       -5.59251
C        -13.79901      -17.29200       -7.53998
H        -13.13993      -16.56575       -7.34462
H        -13.36971      -17.98534       -8.11872
C        -14.96802      -16.70200       -8.27499
H        -15.49515      -17.43235       -8.70934
H        -15.55228      -16.20507       -7.63334
N        -14.52302      -15.77301       -9.31099
H        -13.53201      -15.75699       -9.55199
C        -15.33902      -14.95100       -9.95300
N        -16.64999      -14.96199       -9.66299
H        -17.01000      -15.60399       -8.95699
H        -17.27900      -14.32899      -10.15699
N        -14.86901      -14.11200      -10.87499
H        -13.87301      -14.10399      -11.09499
H        -15.49802      -13.47900      -11.36900
N        -46.50600       79.81299        6.46999
H        -47.08900       80.00299        7.28499
C        -46.80900       78.69098        5.59499
H        -45.95556       78.17795        5.50305
C        -47.24899       79.17999        4.21199
O        -47.82200       80.26299        4.06399
C        -47.88799       77.81099        6.23399
H        -48.69341       78.37403        6.41912
H        -48.13007       77.08305        5.59250
C        -47.43600       77.17199        7.53999
H        -46.77690       76.44574        7.34463
H        -47.00668       77.86533        8.11873
C        -48.60499       76.58199        8.27499
H        -49.13215       77.31235        8.70935
H        -49.18925       76.08505        7.63335
N        -48.15999       75.65299        9.31099
H        -47.16900       75.63599        9.55199
C        -48.97600       74.83199        9.95299
N        -50.28699       74.84299        9.66299
H        -50.64700       75.48599        8.95699
H        -50.91599       74.20999       10.15799
N        -48.50600       73.99199       10.87499
H        -47.51000       73.98399       11.09499
H        -49.13500       73.35899       11.36999
N        -13.33401      -18.49100       -3.18700
H        -12.81901      -17.62900       -3.36697
C        -13.74101      -18.79600       -1.81400
H        -14.43751      -19.50826       -1.90114
C        -14.30902      -17.54200       -1.16000
O        -13.98101      -16.41800       -1.53401
C        -12.56501      -19.31699       -0.96800
H        -11.83789      -18.63055       -0.97673
H        -12.88360      -19.45364       -0.03002
C        -11.97901      -20.63199       -1.46401
H        -12.67762      -21.34499       -1.40429
H        -11.69257      -20.52443       -2.41603
C        -10.78101      -21.04800       -0.63500
H        -10.26309      -20.23136       -0.38036
H        -11.10277      -21.51016        0.19133
C         -9.87301      -21.98800       -1.40400
H         -9.63640      -21.57056       -2.28135
H         -9.03980      -22.14562       -0.87399
N        -10.50501      -23.30200       -1.67300
H         -9.89401      -23.93400       -2.19000
H        -11.40000      -23.18700       -2.14901
H        -10.83201      -23.73400       -0.80900
N        -46.97100       78.37099        3.18699
H        -46.45700       77.50899        3.36699
C        -47.37800       78.67699        1.81398
H        -48.07346       79.39026        1.90100
C        -47.94600       77.42198        1.15999
O        -47.61800       76.29799        1.53399
C        -46.20200       79.19699        0.96799
H        -45.47516       78.51025        0.97738
H        -46.52052       79.33286        0.02990
C        -45.61599       80.51299        1.46399
H        -46.31456       81.22600        1.40398
H        -45.32946       80.40590        2.41604
C        -44.41800       80.92899        0.63502
H        -43.90019       80.11240        0.37993
H        -44.73958       81.39171       -0.19108
C        -43.51000       81.86798        1.40399
H        -43.27384       81.44997        2.28119
H        -42.67661       82.02485        0.87406
N        -44.14200       83.18299        1.67299
H        -43.53100       83.81499        2.18999
H        -45.03700       83.06799        2.14899
H        -44.46800       83.61599        0.80902
N        -15.15102      -17.74800       -0.15600
H        -15.40199      -18.70998        0.07299
C        -15.73902      -16.67500        0.63999
H        -15.06773      -15.93537        0.68822
C        -16.03002      -17.26200        2.01299
O        -16.31600      -18.45499        2.12899
C        -17.03800      -16.11898       -0.00899
H        -16.85295      -15.90052       -0.96713
H        -17.75027      -16.81901        0.04204
C        -17.57499      -14.86699        0.65299
C        -17.10002      -13.61300        0.27799
H        -16.39328      -13.53840       -0.42554
C        -18.54999      -14.94998        1.66199
H        -18.89575      -15.84578        1.94128
C        -17.60701      -12.45700        0.88099
H        -17.28011      -11.55771        0.59042
C        -19.03698      -13.81099        2.27299
H        -19.72685      -13.88549        2.99308
C        -18.56601      -12.55700        1.88499
H        -18.91649      -11.73135        2.32712
N        -48.78800       77.62899        0.15599
H        -49.03800       78.59099       -0.07297
C        -49.37600       76.55499       -0.63997
H        -48.70504       75.81506       -0.68818
C        -49.66699       77.14198       -2.01298
O        -49.95300       78.33498       -2.12898
C        -50.67500       75.99899        0.00899
H        -50.49001       75.77999        0.96701
H        -51.38734       76.69897       -0.04171
C        -51.21201       74.74798       -0.65297
C        -50.73700       73.49299       -0.27800
H        -50.03031       73.41803        0.42554
C        -52.18701       74.83099       -1.66197
H        -52.53286       75.72668       -1.94142
C        -51.24401       72.33798       -0.88097
H        -50.91719       71.43861       -0.59056
C        -52.67400       73.69098       -2.27298
H        -53.36393       73.76513       -2.99306
C        -52.20301       72.43798       -1.88498
H        -52.55336       71.61226       -2.32704
N        -15.92402      -16.44400        3.05399
H        -15.62301      -15.48100        2.90299
C        -16.22901      -16.89300        4.40999
H        -16.51560      -17.84503        4.30286
C        -17.34998      -16.02398        4.96599
O        -17.35801      -14.80299        4.77299
C        -15.00901      -16.86900        5.36098
H        -15.28010      -17.27162        6.23529
C        -13.89000      -17.73500        4.82299
H        -13.09996      -17.72132        5.43587
H        -13.58825      -17.41383        3.92533
H        -14.18711      -18.68487        4.72567
C        -14.53500      -15.42500        5.64699
H        -13.74668      -15.42182        6.26222
H        -15.26142      -14.88760        6.07542
H        -14.26743      -14.96170        4.80213
N        -49.56100       76.32499       -3.05398
H        -49.25999       75.36199       -2.90298
C        -49.86600       76.77299       -4.40998
H        -50.15279       77.72496       -4.30278
C        -50.98700       75.90399       -4.96598
O        -50.99501       74.68299       -4.77298
C        -48.64600       76.74898       -5.36098
H        -48.91708       77.15161       -6.23529
C        -47.52700       77.61499       -4.82298
H        -46.73693       77.60131       -5.43587
H        -47.22523       77.29382       -3.92532
H        -47.82409       78.56485       -4.72566
C        -48.17200       75.30499       -5.64699
H        -47.38365       75.30181       -6.26222
H        -48.89840       74.76759       -6.07542
H        -47.90441       74.84169       -4.80213
N        -18.30999      -16.66899        5.62899
H        -18.21998      -17.67798        5.74899
C        -19.48099      -16.00799        6.19099
H        -19.29003      -15.02861        6.12483
C        -19.61898      -16.44298        7.63899
O        -19.30199      -17.58299        7.98499
C        -20.79398      -16.34798        5.40199
H        -20.62105      -16.27712        4.41961
H        -21.08496      -17.27876        5.62326
C        -21.93498      -15.43498        5.72199
C        -22.79398      -15.72299        6.78099
H        -22.65297      -16.55713        7.31420
C        -22.13199      -14.27199        5.00099
H        -21.51825      -14.04548        4.24467
C        -23.83998      -14.87498        7.10899
H        -24.44886      -15.10316        7.86873
C        -23.18499      -13.41099        5.32399
H        -23.32927      -12.57423        4.79574
C        -24.03998      -13.72599        6.39400
H        -24.79249      -13.11189        6.63203
N        -51.94700       76.54898       -5.62898
H        -51.85700       77.55799       -5.74899
C        -53.11801       75.88799       -6.19099
H        -52.92704       74.90862       -6.12483
C        -53.25600       76.32298       -7.63899
O        -52.93901       77.46298       -7.98499
C        -54.43100       76.22798       -5.40198
H        -54.25827       76.15669       -4.41960
H        -54.72183       77.15888       -5.62292
C        -55.57201       75.31598       -5.72199
C        -56.43100       75.60299       -6.78099
H        -56.29000       76.43688       -7.31459
C        -55.76900       74.15298       -5.00099
H        -55.15535       73.92684       -4.24448
C        -57.47701       74.75499       -7.10899
H        -58.08586       74.98316       -7.86873
C        -56.82201       73.29099       -5.32398
H        -56.96589       72.45410       -4.79582
C        -57.67701       73.60599       -6.39399
H        -58.42949       72.99190       -6.63202
N        -20.11098      -15.53398        8.47899
H        -20.44599      -14.63998        8.11999
C        -20.17199      -15.81098        9.90499
H        -19.74443      -16.70724       10.02284
H        -19.60470      -15.11104       10.33888
C        -21.51499      -15.83498       10.61999
O        -21.78198      -16.76298       11.39399
N        -53.74801       75.41498       -8.47899
H        -54.08401       74.52098       -8.11999
C        -53.80900       75.69099       -9.90499
H        -53.24195       74.99053      -10.33837
H        -53.38109       76.58700      -10.02341
C        -55.15201       75.71498      -10.61999
O        -55.41901       76.64398      -11.39399
N        -22.37998      -14.84799       10.38500
H        -22.27198      -14.28199        9.54299
C        -23.48298      -14.55498       11.30699
H        -23.20717      -14.89781       12.20498
C        -24.76499      -15.28398       10.88799
O        -25.42999      -14.89399        9.92399
C        -23.69499      -13.04698       11.37499
H        -23.82967      -12.70949       10.44334
H        -24.51822      -12.87266       11.91526
C        -22.50698      -12.28699       12.01499
H        -22.84566      -11.41611       12.37120
H        -22.14921      -12.83903       12.76814
C        -21.34699      -11.99398       11.02999
O        -21.52099      -12.18399        9.79699
O        -20.26401      -11.54800       11.49699
N        -56.01701       74.72798      -10.38499
H        -55.90900       74.16199       -9.54299
C        -57.12001       74.43498      -11.30699
H        -56.84411       74.77718      -12.20519
C        -58.40200       75.16498      -10.88799
O        -59.06700       74.77499       -9.92399
C        -57.33200       72.92698      -11.37500
H        -57.46649       72.58922      -10.44342
H        -58.15515       72.75240      -11.91528
C        -56.14401       72.16798      -12.01499
H        -56.48266       71.29751      -12.37219
H        -55.78623       72.72089      -12.76750
C        -54.98400       71.87398      -11.03000
O        -55.15801       72.06399       -9.79700
O        -53.90099       71.42899      -11.49699
N        -25.12299      -16.32798       11.61900
H        -24.62198      -16.54198       12.48099
C        -26.23099      -17.16999       11.19199
H        -26.08843      -17.31107       10.21231
C        -27.58198      -16.48398       11.35100
O        -28.53199      -16.87399       10.66899
C        -26.18399      -18.50399       11.95300
H        -26.06612      -18.30725       12.92633
H        -27.05294      -18.97813       11.81125
C        -25.02699      -19.42799       11.48499
H        -24.18800      -18.96536       11.77147
H        -25.13702      -20.27334       12.00771
S        -25.08698      -19.71298        9.66599
C        -23.70199      -18.67599        9.29999
H        -23.51654      -18.65927        8.31748
H        -22.87778      -19.00226        9.76283
H        -23.86966      -17.73599        9.59715
N        -58.76001       76.20898      -11.61900
H        -58.25901       76.42299      -12.48099
C        -59.86800       77.05098      -11.19200
H        -59.72547       77.19278      -10.21241
C        -61.21901       76.36398      -11.35099
O        -62.16901       76.75399      -10.66900
C        -59.82100       78.38498      -11.95299
H        -59.70328       78.18850      -12.92640
H        -60.68971       78.85951      -11.81107
C        -58.66401       79.30798      -11.48499
H        -57.82538       78.84454      -11.77122
H        -58.77341       80.15309      -12.00825
S        -58.72401       79.59399       -9.66599
C        -57.33901       78.55698       -9.29999
H        -57.15330       78.54059       -8.31751
H        -56.51489       78.88303       -9.76315
H        -57.50684       77.61690       -9.59679
N        -27.69098      -15.45599       12.19999
H        -26.91999      -15.22298       12.82499
C        -28.92098      -14.66899       12.22599
H        -29.62602      -15.30244       12.54485
C        -29.28999      -14.16097       10.83099
O        -30.47600      -14.11998       10.46500
C        -28.78698      -13.49598       13.19700
H        -29.62594      -12.95224       13.22009
H        -28.03664      -12.89209       12.92811
H        -28.60416      -13.81860       14.12569
N        -61.32800       75.33698      -12.20000
H        -60.55701       75.10498      -12.82599
C        -62.55798       74.54900      -12.22599
H        -63.26333       75.18203      -12.54498
C        -62.92698       74.04100      -10.83099
O        -64.11298       74.00100      -10.46499
C        -62.42398       73.37599      -13.19699
H        -63.26278       72.83204      -13.21980
H        -61.67338       72.77232      -12.92832
H        -62.24152       73.69864      -14.12575
N        -28.28499      -13.73397       10.05299
H        -27.33498      -13.71599       10.42399
C        -28.52899      -13.29598        8.68699
H        -29.38647      -12.78301        8.72703
C        -28.67398      -14.48898        7.75800
O        -29.58699      -14.51998        6.92199
C        -27.38599      -12.40797        8.19200
H        -26.52006      -12.79472        8.50910
H        -27.39994      -12.39629        7.19217
C        -27.45600      -10.98599        8.66899
C        -28.59899      -10.22298        8.47699
H        -29.39338      -10.62759        8.02392
C        -26.35099      -10.40799        9.29599
H        -25.52062      -10.94850        9.43131
C        -28.65199       -8.89799        8.90899
H        -29.47812       -8.35257        8.76739
C        -26.39098       -9.11198        9.72699
H        -25.59300       -8.71260       10.17834
C        -27.54099       -8.34298        9.53999
H        -27.56717       -7.39541        9.85843
N        -61.92198       73.61400      -10.05299
H        -60.97201       73.59498      -10.42399
C        -62.16598       73.17700       -8.68699
H        -63.02406       72.66504       -8.72706
C        -62.31098       74.37000       -7.75799
O        -63.22398       74.39999       -6.92198
C        -61.02298       72.28800       -8.19198
H        -60.15672       72.67420       -8.50882
H        -61.03692       72.27560       -7.19215
C        -61.09298       70.86700       -8.66899
C        -62.23598       70.10299       -8.47699
H        -63.03041       70.50729       -8.02376
C        -59.98798       70.28800       -9.29598
H        -59.15742       70.82820       -9.43123
C        -62.28898       68.77800       -8.90899
H        -63.11488       68.23227       -8.76733
C        -60.02798       68.99199       -9.72699
H        -59.23005       68.59231      -10.17817
C        -61.17798       68.22400       -9.53999
H        -61.20428       67.27655       -9.85884
N        -27.75398      -15.46499        7.86099
H        -27.02598      -15.41598        8.57399
C        -27.81199      -16.59398        6.93899
H        -27.73376      -16.18058        6.03180
C        -29.14600      -17.32999        7.03999
O        -29.74000      -17.69299        6.01799
C        -26.64499      -17.56298        7.17999
H        -25.79978      -17.04100        7.29470
H        -26.82287      -18.09593        8.00721
C        -26.44998      -18.51598        6.04899
C        -27.20000      -19.69100        5.97299
H        -27.85028      -19.91140        6.70000
C        -25.57899      -18.20899        5.01399
H        -25.06422      -17.35198        5.03811
C        -27.05300      -20.54799        4.90799
H        -27.59066      -21.39006        4.86524
C        -25.41598      -19.07199        3.95399
H        -24.76336      -18.85581        3.22780
C        -26.15999      -20.24398        3.89499
H        -26.05037      -20.86762        3.12100
N        -61.39101       75.34598       -7.86099
H        -60.66301       75.29699       -8.57400
C        -61.44901       76.47498       -6.93899
H        -61.37075       76.06217       -6.03152
C        -62.78301       77.20998       -7.03999
O        -63.37701       77.57299       -6.01798
C        -60.28200       77.44398       -7.17999
H        -59.43680       76.92200       -7.29470
H        -60.45989       77.97693       -8.00721
C        -60.08700       78.39698       -6.04898
C        -60.83701       79.57198       -5.97298
H        -61.48727       79.79239       -6.70000
C        -59.21601       78.08998       -5.01398
H        -58.70124       77.23298       -5.03810
C        -60.69000       80.42899       -4.90798
H        -61.22728       81.27130       -4.86515
C        -59.05300       78.95298       -3.95398
H        -58.40014       78.73706       -3.22792
C        -59.79701       80.12398       -3.89498
H        -59.68772       80.74713       -3.12055
N        -29.64800      -17.53000        8.26199
H        -29.15700      -17.15799        9.07499
C        -30.89100      -18.27499        8.44799
H        -30.78031      -19.11982        7.92452
C        -32.09200      -17.52099        7.87699
O        -32.97200      -18.12700        7.26599
C        -31.08800      -18.59099        9.93799
H        -30.23841      -18.96837       10.30645
H        -31.31609      -17.74678       10.42304
C        -32.17700      -19.57699       10.20299
N        -31.96706      -20.93684       10.13738
H        -31.08501      -21.38750        9.89214
C        -33.47787      -19.40977       10.54422
H        -33.95319      -18.53797       10.66257
C        -33.09062      -21.56733       10.44248
H        -33.21341      -22.55925       10.47460
N        -34.02271      -20.66555       10.69750
N        -63.28501       77.40998       -8.26199
H        -62.79401       77.03799       -9.07499
C        -64.52798       78.15500       -8.44799
H        -64.41728       78.99982       -7.92451
C        -65.72898       77.40100       -7.87699
O        -66.60899       78.00700       -7.26599
C        -64.72498       78.47100       -9.93799
H        -63.87538       78.84838      -10.30645
H        -64.95307       77.62679      -10.42304
C        -65.81398       79.45700      -10.20299
C        -65.82498       80.81300      -10.18099
H        -65.04628       81.41018       -9.98882
N        -67.09398       79.06600      -10.52899
H        -67.40798       78.10100      -10.63599
C        -67.85298       80.14100      -10.68198
H        -68.22282       80.16424      -11.61078
H        -68.60542       80.11999      -10.02367
N        -67.10998       81.21300      -10.47298
H        -67.43498       82.17900      -10.51999
N        -32.15600      -16.20399        8.06799
H        -31.46900      -15.74499        8.66698
C        -33.20200      -15.41198        7.42599
H        -34.06896      -15.78861        7.75240
C        -33.14400      -15.55098        5.90600
O        -34.17200      -15.74798        5.24499
C        -33.06299      -13.94099        7.83599
H        -32.10100      -13.67921        7.75845
H        -33.61158      -13.38423        7.21223
C        -33.52000      -13.64999        9.25699
H        -34.51884      -13.60470        9.27287
H        -33.20998      -14.38946        9.85451
C        -32.95399      -12.32799        9.76699
H        -32.00956      -12.45106       10.07175
H        -32.98409      -11.63746        9.04431
N        -33.72699      -11.83699       10.88900
H        -34.39200      -11.08299       10.71599
C        -33.62699      -12.30499       12.13399
N        -32.74300      -13.26299       12.44899
H        -32.14599      -13.65498       11.71999
H        -32.66699      -13.62098       13.40099
N        -34.40499      -11.79399       13.08399
H        -35.07699      -11.06499       12.84399
H        -34.32899      -12.15199       14.03599
N        -65.79298       76.08400       -8.06799
H        -65.10698       75.62499       -8.66699
C        -66.83898       75.29299       -7.42599
H        -67.70570       75.67021       -7.75231
C        -66.78098       75.43200       -5.90597
O        -67.80898       75.62899       -5.24498
C        -66.69998       73.82199       -7.83599
H        -65.73797       73.56023       -7.75845
H        -67.24856       73.26523       -7.21222
C        -67.15698       73.53100       -9.25699
H        -68.15582       73.48572       -9.27287
H        -66.84696       74.27048       -9.85451
C        -66.59098       72.20899       -9.76698
H        -65.64654       72.33206      -10.07175
H        -66.62107       71.51847       -9.04431
N        -67.36398       71.71800      -10.88899
H        -68.02898       70.96500      -10.71499
C        -67.26398       72.18500      -12.13399
N        -66.37998       73.14399      -12.44899
H        -65.78298       73.53599      -11.71999
H        -66.30398       73.50100      -13.40099
N        -68.04199       71.67400      -13.08399
H        -68.71398       70.94500      -12.84499
H        -67.96598       72.03099      -14.03599
N        -31.93500      -15.45598        5.33999
H        -31.12500      -15.27499        5.93299
C        -31.74000      -15.60300        3.90499
H        -32.33080      -14.92425        3.46876
C        -32.16301      -16.98399        3.44199
O        -32.89800      -17.12699        2.44898
C        -30.26200      -15.35699        3.56799
H        -30.01936      -14.43250        3.86202
H        -29.70777      -16.02240        4.06802
C        -29.91600      -15.47899        2.10299
C        -30.12799      -14.54498        1.13799
H        -30.56016      -13.65620        1.29066
C        -29.29300      -16.59099        1.45399
N        -29.66400      -14.99399       -0.08100
H        -29.70500      -14.47999       -0.96100
C        -29.13800      -16.24900        0.09199
C        -28.83600      -17.83599        1.89299
H        -28.93799      -18.10780        2.84992
C        -28.56900      -17.11899       -0.84000
H        -28.49840      -16.87057       -1.80607
C        -28.23800      -18.68799        0.97599
H        -27.89094      -19.57430        1.28258
C        -28.11100      -18.32600       -0.38100
H        -27.67864      -18.96202       -1.02015
N        -65.57198       75.33700       -5.33998
H        -64.76198       75.15700       -5.93298
C        -65.37698       75.48299       -3.90498
H        -65.96749       74.80390       -3.46895
C        -65.79998       76.86399       -3.44198
O        -66.53498       77.00700       -2.44896
C        -63.89898       75.23700       -3.56797
H        -63.65634       74.31252       -3.86201
H        -63.34474       75.90241       -4.06801
C        -63.55298       75.35899       -2.10297
C        -63.76498       74.42600       -1.13800
H        -64.19760       73.53744       -1.29065
C        -62.93000       76.47098       -1.45397
C        -62.77501       76.12899       -0.09200
C        -62.47301       77.71598       -1.89297
H        -62.57485       77.98746       -2.85001
N        -63.30098       74.87400        0.08100
H        -63.34198       74.36000        0.96099
C        -62.20601       76.99899        0.83998
H        -62.13517       76.75036        1.80600
C        -61.87501       78.56899       -0.97600
H        -61.52829       79.45536       -1.28272
C        -61.74801       78.20698        0.38099
H        -61.31592       78.84308        1.02026
N        -31.69900      -18.01599        4.15899
H        -31.15201      -17.82699        4.99899
C        -31.95000      -19.40100        3.77699
H        -31.53105      -19.52327        2.87725
C        -33.44300      -19.69699        3.65299
O        -33.87401      -20.36399        2.70499
C        -31.31101      -20.31399        4.81399
H        -30.34949      -20.05209        4.89704
H        -31.77631      -20.15586        5.68489
C        -31.34300      -21.79499        4.56099
C        -32.12600      -22.71799        5.19599
H        -32.80746      -22.50502        5.89618
C        -30.51000      -22.53199        3.65599
N        -31.84101      -23.98599        4.73198
H        -32.29200      -24.84699        5.04199
C        -30.85400      -23.89899        3.78699
C        -29.52000      -22.17199        2.73799
H        -29.25816      -21.21438        2.61797
C        -30.23100      -24.90299        3.04399
H        -30.48100      -25.86437        3.15905
C        -28.90201      -23.18299        1.98899
H        -28.19099      -22.94167        1.32851
C        -29.26400      -24.52199        2.15099
H        -28.80588      -25.22054        1.60132
N        -65.33599       77.89700       -4.15898
H        -64.78898       77.70800       -4.99898
C        -65.58698       79.28099       -3.77698
H        -65.16792       79.40122       -2.87700
C        -67.07998       79.57799       -3.65298
O        -67.51099       80.24500       -2.70496
C        -64.94801       80.19498       -4.81398
H        -63.98642       79.93340       -4.89717
H        -65.41324       80.03717       -5.68496
C        -64.98001       81.67598       -4.56098
C        -65.76301       82.59898       -5.19598
H        -66.44443       82.38602       -5.89617
C        -64.14701       82.41198       -3.65598
C        -64.49101       83.77898       -3.78698
C        -63.15701       82.05198       -2.73799
H        -62.89504       81.09442       -2.61775
N        -65.47801       83.86698       -4.73198
H        -65.92801       84.72798       -5.04198
C        -63.86800       84.78398       -3.04398
H        -64.11812       85.74531       -3.15925
C        -62.53901       83.06398       -1.98898
H        -61.82791       82.82290       -1.32849
C        -62.90101       84.40298       -2.15097
H        -62.44288       85.10153       -1.60130
N        -34.25000      -19.20199        4.58599
H        -33.87900      -18.60599        5.32599
C        -35.68000      -19.52299        4.53999
H        -35.70652      -20.51842        4.44825
C        -36.39100      -18.91700        3.33799
O        -37.53300      -19.30000        3.05199
C        -36.36200      -19.06099        5.82399
H        -36.16938      -18.08913        5.95957
H        -37.34854      -19.19585        5.73147
C        -35.88300      -19.82299        7.04499
H        -34.91342      -19.64306        7.21091
C        -36.71600      -19.35699        8.18299
H        -36.45580      -19.81947        9.03057
H        -37.68476      -19.54141        8.01713
H        -36.61041      -18.37277        8.32498
C        -36.02600      -21.32099        6.87899
H        -35.70517      -21.80408        7.69366
H        -35.49322      -21.64752        6.09827
H        -36.98117      -21.57516        6.72714
N        -67.88698       79.08199       -4.58598
H        -67.51598       78.48500       -5.32498
C        -69.31698       79.40300       -4.53997
H        -69.34350       80.39843       -4.44824
C        -70.02798       78.79700       -3.33797
O        -71.16998       79.17999       -3.05197
C        -69.99899       78.94100       -5.82398
H        -69.80635       77.96914       -5.95956
H        -70.98551       79.07586       -5.73147
C        -69.51998       79.70299       -7.04498
H        -68.55039       79.52307       -7.21091
C        -70.35298       79.23699       -8.18299
H        -70.09277       79.69948       -9.03056
H        -71.32173       79.42142       -8.01713
H        -70.24738       78.25278       -8.32498
C        -69.66298       81.20100       -6.87898
H        -69.34214       81.68407       -7.69366
H        -69.13020       81.52752       -6.09826
H        -70.61814       81.45517       -6.72713
N        -35.76200      -17.96900        2.64999
H        -34.85200      -17.65299        2.98499
C        -36.30100      -17.35898        1.44599
H        -37.28864      -17.48885        1.53376
C        -35.84900      -18.04499        0.15999
O        -36.40000      -17.74398       -0.90100
C        -35.90800      -15.88098        1.40499
H        -34.91437      -15.81335        1.49500
H        -36.18981      -15.50116        0.52391
C        -36.55699      -15.05799        2.52199
H        -37.55081      -15.10742        2.42262
H        -36.29021      -15.44570        3.40430
C        -36.13999      -13.59399        2.49099
O        -35.33799      -13.20498        1.60599
O        -36.62199      -12.81899        3.34399
N        -69.39898       77.85000       -2.64997
H        -68.48898       77.53499       -2.98497
C        -69.93798       77.23900       -1.44599
H        -70.92579       77.36747       -1.53379
C        -69.48598       77.92600       -0.16000
O        -70.03697       77.62400        0.90099
C        -69.54498       75.76099       -1.40500
H        -68.55136       75.69309       -1.49501
H        -69.82694       75.38086       -0.52409
C        -70.19398       74.93900       -2.52197
H        -71.18775       74.98910       -2.42256
H        -69.92689       75.32723       -3.40397
C        -69.77699       73.47400       -2.49097
O        -68.97498       73.08499       -1.60600
O        -70.25898       72.69999       -3.34397
N        -34.88700      -18.96399        0.21699
H        -34.59800      -19.33299        1.12299
C        -34.24100      -19.45099       -0.99700
H        -34.28341      -18.67358       -1.62457
C        -34.99200      -20.63200       -1.59800
O        -35.64600      -21.39699       -0.89400
C        -32.78400      -19.85699       -0.72200
H        -32.78280      -20.57469       -0.02565
H        -32.39081      -20.21367       -1.56944
C        -31.89601      -18.71299       -0.22900
H        -32.10906      -18.53442        0.73157
H        -30.93947      -18.99247       -0.31223
C        -32.09100      -17.42199       -1.01400
O        -31.91600      -17.38999       -2.23300
N        -32.47800      -16.34700       -0.30600
H        -32.60899      -15.48298       -0.83200
H        -32.62301      -16.37299        0.70299
N        -68.52398       78.84400       -0.21700
H        -68.23398       79.21199       -1.12300
C        -67.87798       79.33200        0.99699
H        -67.92042       78.55515        1.62525
C        -68.62898       80.51300        1.59800
O        -69.28298       81.27800        0.89399
C        -66.42098       79.73700        0.72199
H        -66.41946       80.45481        0.02576
H        -66.02763       80.09338        1.56949
C        -65.53297       78.59400        0.22900
H        -65.74589       78.41613       -0.73174
H        -64.57669       78.87412        0.31247
C        -65.72798       77.30200        1.01399
N        -66.11498       76.22699        0.30599
H        -66.24498       75.36200        0.83099
H        -66.25998       76.25299       -0.70300
O        -65.55298       77.27000        2.23299
N        -34.86600      -20.79000       -2.91100
H        -34.29500      -20.13699       -3.44800
C        -35.53800      -21.88799       -3.58700
H        -36.46072      -21.91686       -3.20264
C        -34.80200      -23.19999       -3.31201
O        -33.64000      -23.19699       -2.89700
C        -35.60400      -21.63199       -5.09700
H        -36.02979      -22.40437       -5.56828
O        -34.27500      -21.51299       -5.62897
H        -34.33749      -21.23083       -6.54443
C        -36.38099      -20.37398       -5.39100
H        -36.42675      -20.20279       -6.37514
H        -35.95286      -19.57945       -4.96040
H        -37.31748      -20.44256       -5.04708
N        -68.50298       80.67100        2.91099
H        -67.93198       80.01800        3.44799
C        -69.17497       81.76899        3.58700
H        -70.09771       81.79787        3.20263
C        -68.43898       83.08100        3.31199
O        -67.27700       83.07798        2.89699
C        -69.24098       81.51300        5.09699
H        -69.66656       82.28565        5.56802
C        -70.01798       80.25400        5.39099
H        -70.06378       80.08272        6.37514
H        -69.58949       79.45964        4.96040
H        -70.95445       80.32226        5.04697
O        -67.91198       81.39399        5.62899
H        -67.95298       81.23500        6.56499
N        -35.46398      -24.34198       -3.53000
C        -34.73599      -25.61798       -3.43000
H        -34.39159      -25.75030       -2.50055
C        -33.49300      -25.65799       -4.30900
O        -32.48001      -26.25799       -3.92600
C        -35.78198      -26.64999       -3.88399
H        -35.67628      -26.86062       -4.85582
H        -35.70683      -27.49210       -3.34998
C        -37.11798      -25.99399       -3.63599
H        -37.80530      -26.34273       -4.27315
H        -37.42098      -26.15593       -2.69686
C        -36.89299      -24.53299       -3.86399
H        -37.06925      -24.28641       -4.81695
H        -37.47292      -23.98190       -3.26402
N        -69.10098       84.22200        3.52999
C        -68.37301       85.49799        3.42999
H        -68.02860       85.63029        2.50054
C        -67.13000       85.53799        4.30898
O        -66.11701       86.13798        3.92598
C        -69.41900       86.52999        3.88398
H        -69.31329       86.74062        4.85581
H        -69.34385       87.37210        3.34996
C        -70.75498       85.87400        3.63599
H        -71.44229       86.22273        4.27314
H        -71.05796       86.03594        2.69686
C        -70.52998       84.41300        3.86399
H        -70.70624       84.16642        4.81695
H        -71.10991       83.86191        3.26401
N        -33.56500      -25.05299       -5.50001
H        -34.43098      -24.58798       -5.77197
C        -32.43000      -25.04299       -6.41997
H        -32.17556      -26.00226       -6.54266
C        -31.24901      -24.28099       -5.82297
O        -30.10201      -24.73999       -5.87497
C        -32.84101      -24.41899       -7.76098
H        -33.22128      -23.51305       -7.57478
H        -32.01841      -24.32668       -8.32205
C        -33.87498      -25.20098       -8.57398
H        -34.00188      -24.73807       -9.45124
H        -33.52072      -26.12278       -8.73129
C        -35.23999      -25.31498       -7.88098
O        -35.81299      -26.42999       -7.89498
O        -35.73499      -24.30199       -7.32097
N        -67.20200       84.93299        5.49998
H        -68.06800       84.46798        5.77199
C        -66.06701       84.92298        6.41999
H        -65.81255       85.88224        6.54268
C        -64.88601       84.16098        5.82299
O        -63.73900       84.61998        5.87498
C        -66.47800       84.29898        7.76098
H        -66.85858       83.39318        7.57474
H        -65.65534       84.20635        8.32191
C        -67.51201       85.08199        8.57399
H        -67.63878       84.61998        9.45175
H        -67.15794       86.00403        8.73032
C        -68.87701       85.19498        7.88099
O        -69.45001       86.30999        7.89499
O        -69.37198       84.18300        7.32099
N        -31.52000      -23.10500       -5.25000
H        -32.47401      -22.74399       -5.26400
C        -30.46300      -22.33099       -4.60400
H        -29.74944      -22.21859       -5.29548
C        -29.87900      -23.08200       -3.41800
O        -28.65100      -23.15200       -3.25800
C        -30.99300      -20.96399       -4.17200
H        -31.79148      -21.07244       -3.57980
O        -31.41200      -20.24100       -5.34397
H        -32.30068      -20.52211       -5.57379
C        -29.90400      -20.15699       -3.45800
H        -30.24883      -19.26215       -3.17452
H        -29.11762      -20.00755       -4.05738
H        -29.58133      -20.63494       -2.64102
N        -65.15701       82.98599        5.24998
H        -66.11101       82.62498        5.26299
C        -64.10000       82.21199        4.60399
H        -63.38637       82.10028        5.29555
C        -63.51600       82.96299        3.41799
O        -62.28801       83.03198        3.25798
C        -64.63000       80.84399        4.17199
H        -65.42852       80.95179        3.57975
C        -63.54100       80.03699        3.45799
H        -63.88576       79.14204        3.17473
H        -62.75450       79.88776        4.05729
H        -63.21850       80.51480        2.64087
O        -65.04901       80.12099        5.34398
H        -65.72400       80.62099        5.78699
N        -30.74500      -23.63899       -2.56200
H        -31.74800      -23.54799       -2.72500
C        -30.26400      -24.37699       -1.39600
H        -29.74540      -23.71565       -0.85407
C        -29.33300      -25.51399       -1.81201
O        -28.37500      -25.83599       -1.10300
C        -31.44800      -24.91399       -0.58100
H        -32.10522      -25.32130       -1.21516
H        -31.10561      -25.61729        0.04198
C        -32.18101      -23.85999        0.24999
H        -31.58059      -23.54627        0.98556
H        -32.42056      -23.08715       -0.33765
C        -33.45801      -24.44399        0.85799
H        -34.01613      -24.83727        0.12736
H        -33.20999      -25.15995        1.51058
C        -34.27400      -23.37900        1.58199
H        -33.69563      -22.87724        2.22520
H        -34.67228      -22.74055        0.92337
N        -35.35899      -24.01699        2.32899
H        -35.90501      -23.30399        2.81299
H        -35.01700      -24.73799        2.96399
H        -35.93898      -24.60898        1.73499
N        -64.38200       83.51899        2.56199
H        -65.38501       83.42698        2.72499
C        -63.90100       84.25699        1.39599
H        -63.38240       83.59564        0.85406
C        -62.97000       85.39398        1.81199
O        -62.01201       85.71598        1.10299
C        -65.08501       84.79398        0.58099
H        -65.74222       85.20129        1.21515
H        -64.74261       85.49728       -0.04200
C        -65.81800       83.73998       -0.25000
H        -65.21756       83.42611       -0.98550
H        -66.05777       82.96722        0.33764
C        -67.09500       84.32498       -0.85800
H        -67.65311       84.71837       -0.12742
H        -66.84682       85.04088       -1.51056
C        -67.91098       83.25999       -1.58197
H        -67.33258       82.75828       -2.22518
H        -68.30917       82.62153       -0.92336
N        -68.99598       83.89700       -2.32897
H        -69.54198       83.18399       -2.81297
H        -68.65398       84.61800       -2.96398
H        -69.57698       84.48900       -1.73497
N        -29.60700      -26.14599       -2.94900
H        -30.41400      -25.86699       -3.50700
C        -28.75200      -27.23999       -3.39800
H        -28.57247      -27.80484       -2.59257
C        -27.42100      -26.70499       -3.91300
O        -26.36500      -27.28799       -3.64700
C        -29.48100      -28.07299       -4.46700
H        -30.27157      -28.49703       -4.02519
H        -29.79416      -27.43967       -5.17469
C        -28.67000      -29.19799       -5.16500
H        -29.30663      -29.77893       -5.67211
H        -28.02507      -28.77487       -5.80137
C        -27.87100      -30.09499       -4.21100
O        -28.30900      -30.30900       -3.05600
O        -26.78100      -30.58799       -4.61500
N        -63.24400       86.02598        2.94899
H        -64.05100       85.74699        3.50699
C        -62.38901       87.11998        3.39799
H        -62.20947       87.68483        2.59256
C        -61.05801       86.58498        3.91299
O        -60.00200       87.16798        3.64699
C        -63.11800       87.95298        4.46699
H        -63.90856       88.37703        4.02518
H        -63.43115       87.31966        5.17468
C        -62.30700       89.07798        5.16499
H        -62.94362       89.65892        5.67213
H        -61.66207       88.65486        5.80139
C        -61.50801       89.97499        4.21098
O        -61.94601       90.18899        3.05599
O        -60.41801       90.46898        4.61499
N        -27.45500      -25.58799       -4.64600
H        -28.35300      -25.19100       -4.92301
C        -26.21400      -24.93099       -5.05297
H        -25.71519      -25.60145       -5.60222
C        -25.36200      -24.55599       -3.84500
O        -24.13901      -24.71699       -3.86500
C        -26.53700      -23.69199       -5.88397
H        -27.01902      -23.99394       -6.70646
H        -27.13951      -23.10850       -5.33944
C        -25.35000      -22.84499       -6.32798
H        -24.91371      -22.43901       -5.52496
C        -24.28900      -23.70700       -7.04498
H        -23.51117      -23.14969       -7.33548
H        -24.67312      -24.14584       -7.85730
H        -23.94378      -24.42577       -6.44151
C        -25.85701      -21.72499       -7.21998
H        -25.10348      -21.14623       -7.53181
H        -26.50842      -21.14462       -6.73125
H        -26.31798      -22.09137       -8.02822
N        -61.09201       85.46899        4.64599
H        -61.99001       85.07298        4.92399
C        -59.85100       84.81098        5.05299
H        -59.35196       85.48104        5.60249
C        -58.99901       84.43598        3.84499
O        -57.77601       84.59699        3.86499
C        -60.17401       83.57198        5.88399
H        -60.65601       83.87393        6.70647
H        -60.77650       82.98848        5.33945
C        -58.98701       82.72499        6.32799
H        -58.55093       82.31784        5.52543
C        -57.92600       83.58799        7.04499
H        -57.14793       83.03111        7.33568
H        -58.31032       84.02694        7.85715
H        -57.58108       84.30671        6.44129
C        -59.49400       81.60598        7.21998
H        -58.74061       81.02710        7.53194
H        -60.14563       81.02565        6.73153
H        -59.95480       81.97278        8.02815
N        -25.99300      -24.06600       -2.77400
H        -27.00500      -23.94200       -2.79200
C        -25.23600      -23.70699       -1.57700
H        -24.50481      -23.09599       -1.88035
C        -24.59900      -24.94500       -0.96500
O        -23.42699      -24.92499       -0.58600
C        -26.13800      -22.96400       -0.56800
H        -26.91752      -23.54326       -0.32964
C        -25.38400      -22.65699        0.72598
H        -25.97089      -22.17585        1.37720
H        -24.58600      -22.08125        0.54781
H        -25.06487      -23.49795        1.16294
C        -26.66900      -21.69199       -1.19700
H        -27.25671      -21.19483       -0.55869
H        -27.20637      -21.89430       -2.01572
H        -25.92072      -21.08425       -1.46291
N        -59.63001       83.94698        2.77398
H        -60.64201       83.82398        2.79199
C        -58.87301       83.58798        1.57699
H        -58.14148       82.97743        1.88047
C        -58.23601       84.82599        0.96499
O        -57.06400       84.80499        0.58598
C        -59.77501       82.84399        0.56799
H        -60.55483       83.42278        0.32953
C        -59.02101       82.53699       -0.72597
H        -59.60771       82.05534       -1.37697
H        -58.22270       81.96171       -0.54771
H        -58.70236       83.37797       -1.16321
C        -60.30600       81.57198        1.19699
H        -60.89345       81.07466        0.55856
H        -60.84362       81.77432        2.01553
H        -59.55770       80.96437        1.46318
N        -25.34600      -26.05299       -0.88300
H        -26.32900      -26.02800       -1.15500
C        -24.75000      -27.29800       -0.40300
H        -24.49586      -27.11495        0.54667
C        -23.49801      -27.65499       -1.19800
O        -22.45600      -28.00299       -0.62400
C        -25.76700      -28.44599       -0.47700
H        -26.17687      -28.44076       -1.38912
H        -25.27666      -29.30610       -0.33647
C        -26.89800      -28.38299        0.54199
H        -26.52824      -28.57027        1.45203
H        -27.30013      -27.46752        0.52714
C        -27.98000      -29.42299        0.20499
H        -28.10059      -29.49591       -0.78501
H        -27.73510      -30.31787        0.57809
N        -29.24800      -29.01499        0.79099
H        -29.22800      -28.65200        1.74398
C        -30.43000      -29.07699        0.18599
N        -30.54600      -29.54399       -1.05600
H        -29.71700      -29.85399       -1.56301
H        -31.45300      -29.59199       -1.52000
N        -31.50500      -28.67499        0.84398
H        -31.41600      -28.31699        1.79499
H        -32.41200      -28.72299        0.37999
N        -58.98300       85.93298        0.88298
H        -59.96600       85.90798        1.15499
C        -58.38700       87.17898        0.40299
H        -58.13277       86.99798       -0.54702
C        -57.13499       87.53499        1.19799
O        -56.09300       87.88299        0.62399
C        -59.40401       88.32598        0.47699
H        -59.81373       88.32033        1.38916
H        -58.91376       89.18620        0.33675
C        -60.53501       88.26298       -0.54197
H        -60.16505       88.44979       -1.45204
H        -60.93729       87.34759       -0.52678
C        -61.61701       89.30399       -0.20500
H        -61.73757       89.37750        0.78496
H        -61.37224       90.19866       -0.57863
N        -62.88501       88.89498       -0.79097
H        -62.86500       88.53098       -1.74397
C        -64.06701       88.95698       -0.18600
N        -64.18301       89.42398        1.05599
H        -63.35401       89.73399        1.56299
H        -65.09001       89.47198        1.51999
N        -65.14201       88.55498       -0.84397
H        -65.05301       88.19698       -1.79497
H        -66.04900       88.60298       -0.38000
N        -23.58300      -27.59600       -2.53000
H        -24.46100      -27.33900       -2.98200
C        -22.40300      -27.90499       -3.32800
H        -22.16375      -28.84582       -3.08802
C        -21.25499      -26.97498       -2.96500
O        -20.12298      -27.42198       -2.77300
C        -22.71000      -27.81100       -4.82897
H        -23.43959      -27.14129       -4.96754
H        -21.88561      -27.51030       -5.30848
C        -23.15401      -29.11900       -5.43697
H        -22.46373      -29.81608       -5.24314
H        -24.02454      -29.38777       -5.02479
C        -23.33000      -28.99099       -6.94599
H        -23.67322      -28.07629       -7.15930
H        -22.44534      -29.12774       -7.39169
C        -24.32100      -30.03399       -7.46298
H        -24.31971      -30.01903       -8.46286
H        -24.04056      -30.93875       -7.14245
N        -25.72300      -29.77899       -6.98898
H        -26.38400      -30.47499       -7.33398
H        -26.02500      -28.83500       -7.22798
H        -25.76001      -29.70999       -5.97197
N        -57.22000       87.47698        2.52999
H        -58.09800       87.22098        2.98199
C        -56.04000       87.78499        3.32799
H        -55.80041       88.72565        3.08769
C        -54.89200       86.85599        2.96499
O        -53.76000       87.30199        2.77299
C        -56.34700       87.69099        4.82899
H        -57.07657       87.02128        4.96756
H        -55.52259       87.39029        5.30850
C        -56.79099       88.99899        5.43699
H        -56.10071       89.69608        5.24316
H        -57.66153       89.26777        5.02478
C        -56.96700       88.87099        6.94599
H        -57.31056       87.95637        7.15917
H        -56.08219       89.00728        7.39158
C        -57.95800       89.91499        7.46299
H        -57.95667       89.90073        8.46288
H        -57.67782       90.81961        7.14183
N        -59.36000       89.65898        6.98899
H        -60.02100       90.35499        7.33399
H        -59.66200       88.71499        7.22899
H        -59.39700       89.58898        5.97199
N        -21.54199      -25.67698       -2.85500
H        -22.50900      -25.36499       -2.94800
C        -20.48899      -24.69598       -2.60300
H        -19.79971      -24.84621       -3.31174
C        -19.86699      -24.92199       -1.23799
O        -18.64598      -24.80198       -1.06700
C        -21.04898      -23.27298       -2.69700
H        -21.81836      -23.21287       -2.06104
H        -20.32509      -22.64793       -2.40496
C        -21.54698      -22.78398       -4.05600
H        -22.29662      -23.38034       -4.34303
C        -22.09698      -21.34498       -3.95600
H        -22.42338      -21.02349       -4.84485
H        -21.38972      -20.71209       -3.64101
H        -22.86091      -21.29722       -3.31245
C        -20.41898      -22.87799       -5.10297
H        -20.73309      -22.56033       -5.99765
H        -20.10272      -23.82111       -5.20531
H        -19.63465      -22.31804       -4.83597
N        -55.17900       85.55799        2.85499
H        -56.14599       85.24699        2.94799
C        -54.12600       84.57598        2.60299
H        -53.43665       84.72553        3.31181
C        -53.50399       84.80199        1.23799
O        -52.28300       84.68299        1.06699
C        -54.68600       83.15299        2.69699
H        -55.45531       83.09260        2.06100
H        -53.96213       82.52771        2.40533
C        -55.18399       82.66499        4.05599
H        -55.93269       83.26270        4.34266
C        -55.73400       81.22499        3.95599
H        -56.06060       80.90358        4.84482
H        -55.02650       80.59218        3.64133
H        -56.49770       81.17696        3.31220
C        -54.05600       82.75799        5.10299
H        -54.37048       82.44085        5.99771
H        -53.73872       83.70079        5.20516
H        -53.27224       82.19715        4.83615
N        -20.69199      -25.25499       -0.24900
H        -21.69498      -25.32098       -0.42100
C        -20.16099      -25.52498        1.07599
H        -19.50745      -24.79476        1.27520
C        -19.40598      -26.84398        1.08299
O        -18.29799      -26.93899        1.63099
C        -21.29698      -25.49498        2.11599
H        -22.05564      -26.06751        1.80510
C        -20.80798      -26.06799        3.43600
H        -21.53448      -26.05575        4.12304
H        -20.03825      -25.53887        3.79313
H        -20.50531      -27.01465        3.32554
C        -21.79698      -24.04298        2.29699
H        -22.53615      -23.99965        2.96911
H        -22.14340      -23.67316        1.43488
H        -21.05904      -23.44658        2.61281
N        -54.32899       85.13498        0.24899
H        -55.33199       85.20099        0.42099
C        -53.79800       85.40499       -1.07597
H        -53.14514       84.67411       -1.27497
C        -53.04300       86.72499       -1.08297
O        -51.93500       86.81999       -1.63098
C        -54.93399       85.37599       -2.11598
H        -55.69177       85.94988       -1.80545
C        -54.44500       85.94798       -3.43598
H        -55.17172       85.93624       -4.12280
H        -53.67588       85.41804       -3.79321
H        -54.14138       86.89440       -3.32590
C        -55.43400       83.92298       -2.29698
H        -56.17325       83.87946       -2.96901
H        -55.78024       83.55311       -1.43480
H        -54.69595       83.32675       -2.61287
N        -19.97498      -27.87798        0.46199
H        -20.89599      -27.77798        0.03599
C        -19.27098      -29.15298        0.39699
H        -19.12406      -29.41960        1.34952
C        -17.91499      -29.00998       -0.29100
O        -16.92699      -29.58698        0.16699
C        -20.12798      -30.19899       -0.30900
H        -21.00296      -30.27248        0.16957
H        -20.28658      -29.90105       -1.25031
C        -19.49299      -31.56899       -0.34700
H        -18.56015      -31.48710       -0.69787
H        -19.46917      -31.94387        0.57974
C        -20.27500      -32.50499       -1.23800
H        -21.17436      -32.66732       -0.83203
H        -20.38632      -32.08284       -2.13766
C        -19.53600      -33.83199       -1.38600
H        -18.64381      -33.67174       -1.80827
H        -19.40898      -34.24550       -0.48441
N        -20.29400      -34.78699       -2.23800
H        -19.80000      -35.67400       -2.33700
H        -20.51600      -34.38099       -3.14700
H        -21.24300      -34.92499       -1.89000
N        -53.61200       87.75799       -0.46198
H        -54.53300       87.65699       -0.03497
C        -52.90800       89.03399       -0.39697
H        -52.76112       89.30193       -1.34915
C        -51.55200       88.89099        0.29102
O        -50.56400       89.46799       -0.16697
C        -53.76500       90.07899        0.30902
H        -54.64003       90.15177       -0.16951
H        -53.92324       89.78043        1.25016
C        -53.13000       91.44998        0.34702
H        -52.19713       91.36854        0.69787
H        -53.10635       91.82507       -0.57965
C        -53.91199       92.38599        1.23799
H        -54.81135       92.54832        0.83202
H        -54.02331       91.96384        2.13764
C        -53.17299       93.71299        1.38599
H        -52.28071       93.55299        1.80817
H        -53.04618       94.12689        0.48457
N        -53.93100       94.66699        2.23799
H        -53.43700       95.55399        2.33699
H        -54.15300       94.25999        3.14699
H        -54.88000       94.80499        1.88999
N        -17.83898      -28.23499       -1.38200
H        -18.67298      -27.75999       -1.72700
C        -16.56298      -28.06799       -2.08000
H        -16.21612      -29.00276       -2.15652
C        -15.56200      -27.23399       -1.29400
O        -14.37799      -27.20599       -1.64999
C        -16.77298      -27.42798       -3.45700
H        -15.90237      -27.31311       -3.93533
H        -17.19836      -26.52694       -3.37228
H        -17.36553      -27.99503       -4.02913
N        -51.47600       88.11499        1.38199
H        -52.30999       87.63999        1.72699
C        -50.19999       87.94799        2.07999
H        -49.85312       88.88277        2.15651
C        -49.19899       87.11399        1.29399
O        -48.01499       87.08699        1.64999
C        -50.40999       87.30799        3.45699
H        -49.53936       87.19310        3.93531
H        -50.83537       86.40694        3.37227
H        -51.00253       87.87504        4.02912
N        -15.99799      -26.56099       -0.24400
H        -16.96299      -26.67999        0.06399
C        -15.13199      -25.66499        0.46899
H        -15.46443      -25.62180        1.41112
H        -14.21680      -26.06779        0.45623
C        -15.07299      -24.27099       -0.10500
O        -14.21599      -23.48399        0.31999
N        -49.63500       86.44099        0.24402
H        -50.60000       86.55898       -0.06397
C        -48.76900       85.54599       -0.46897
H        -47.85405       85.94936       -0.45581
H        -49.10139       85.50352       -1.41115
C        -48.71000       84.15098        0.10502
O        -47.85300       83.36398       -0.31998
N        -15.95499      -23.93099       -1.04700
H        -16.64499      -24.60999       -1.36700
C        -15.93399      -22.58699       -1.62100
H        -14.96383      -22.38431       -1.75402
C        -16.55299      -21.56498       -0.67900
O        -16.10599      -20.41899       -0.61700
C        -16.68699      -22.55598       -2.94600
H        -17.58183      -22.98126       -2.81033
H        -16.80900      -21.60124       -3.21724
C        -16.01499      -23.26699       -4.08096
H        -15.03704      -23.05843       -4.07187
H        -16.14679      -24.25315       -3.98051
C        -16.60199      -22.82099       -5.37897
O        -17.38599      -23.53499       -5.98898
N        -16.24000      -21.61699       -5.80998
H        -16.64099      -21.31199       -6.69698
H        -15.58599      -21.02199       -5.30098
N        -49.59200       83.81099        1.04699
H        -50.28199       84.48999        1.36699
C        -49.57100       82.46799        1.62099
H        -48.60042       82.26731        1.75406
C        -50.19000       81.44499        0.67899
O        -49.74300       80.29899        0.61699
C        -50.32400       82.43599        2.94599
H        -51.21907       82.86084        2.81060
H        -50.44547       81.48109        3.21691
C        -49.65200       83.14699        4.08098
H        -48.67403       82.93843        4.07189
H        -49.78378       84.13315        3.98053
C        -50.23899       82.70099        5.37899
N        -49.87700       81.49799        5.80999
H        -50.27799       81.19299        6.69699
H        -49.22299       80.90299        5.30099
O        -51.02299       83.41499        5.98899
N        -17.62299      -21.93298        0.00799
H        -18.06899      -22.82398       -0.21300
C        -18.18399      -21.10898        1.06699
H        -17.74630      -20.21109        1.01994
C        -17.87999      -21.81498        2.37999
O        -18.30199      -22.95699        2.58599
C        -19.69098      -20.89598        0.88199
H        -19.81903      -20.34982        0.05415
H        -20.10956      -21.79543        0.75635
C        -20.44299      -20.19499        2.01399
H        -20.20987      -20.64515        2.87597
C        -20.00898      -18.71998        2.09399
H        -20.49082      -18.24404        2.82974
H        -20.20557      -18.24166        1.23809
H        -19.02752      -18.64425        2.26999
C        -21.96299      -20.32398        1.83099
H        -22.45338      -19.86513        2.57192
H        -22.24307      -21.28394        1.82528
H        -22.25616      -19.91313        0.96770
N        -51.26000       81.81399       -0.00797
H        -51.70500       82.70499        0.21199
C        -51.82100       80.98899       -1.06697
H        -51.38357       80.09096       -1.01995
C        -51.51700       81.69499       -2.37998
O        -51.93900       82.83799       -2.58598
C        -53.32800       80.77599       -0.88197
H        -53.45611       80.22927       -0.05454
H        -53.74657       81.67534       -0.75577
C        -54.08001       80.07598       -2.01398
H        -53.84711       80.52782       -2.87513
C        -53.64601       78.59999       -2.09398
H        -54.12775       78.12416       -2.82986
H        -53.84287       78.12166       -1.23813
H        -52.66450       78.52407       -2.26977
C        -55.60001       80.20398       -1.83097
H        -56.09009       79.74551       -2.57235
H        -55.88061       81.16378       -1.82444
H        -55.89301       79.79222       -0.96806
N        -17.13098      -21.15598        3.25000
H        -16.78299      -20.22998        2.99999
C        -16.78898      -21.70998        4.54999
H        -17.19778      -22.62243        4.56812
C        -17.37498      -20.83399        5.64999
O        -17.21598      -19.60699        5.63499
C        -15.27499      -21.83198        4.72399
H        -14.92880      -22.48060        4.04616
H        -14.86402      -20.93399        4.56683
C        -14.85099      -22.31298        6.09999
H        -15.23384      -21.69624        6.78777
H        -15.20985      -23.23546        6.24232
C        -13.34502      -22.34800        6.26499
O        -12.63601      -22.61100        5.26399
O        -12.87001      -22.10500        7.40098
N        -50.76800       81.03598       -3.24998
H        -50.42000       80.10999       -2.99998
C        -50.42600       81.58999       -4.54998
H        -50.83530       82.50220       -4.56814
C        -51.01200       80.71499       -5.64999
O        -50.85300       79.48699       -5.63499
C        -48.91200       81.71299       -4.72398
H        -48.56628       82.36196       -4.04625
H        -48.50043       80.81530       -4.56662
C        -48.48800       82.19398       -6.10000
H        -48.87131       81.57761       -6.78785
H        -48.84626       83.11671       -6.24212
C        -46.98200       82.22798       -6.26499
O        -46.27300       82.49199       -5.26399
O        -46.50700       81.98599       -7.40100
N        -18.03399      -21.46398        6.61100
H        -18.21300      -22.46399        6.52399
C        -18.50498      -20.75498        7.78499
H        -18.83297      -19.86137        7.47855
C        -17.35498      -20.55499        8.75799
O        -16.67698      -21.51398        9.12599
C        -19.65398      -21.53198        8.42699
H        -19.34625      -22.45816        8.64485
H        -19.93850      -21.06884        9.26636
C        -20.83699      -21.63098        7.52099
C        -21.60998      -20.51098        7.28399
H        -21.39700      -19.65564        7.75624
C        -21.11698      -22.79598        6.83699
H        -20.55089      -23.60675        6.98592
C        -22.68098      -20.55698        6.39700
H        -23.24405      -19.74469        6.24478
C        -22.17898      -22.85199        5.94299
H        -22.37754      -23.70199        5.45507
C        -22.96098      -21.73299        5.72799
H        -23.72886      -21.77441        5.08873
N        -51.67100       81.34399       -6.61099
H        -51.85000       82.34399       -6.52399
C        -52.14200       80.63498       -7.78499
H        -52.46997       79.74138       -7.47855
C        -50.99200       80.43499       -8.75799
O        -50.31400       81.39399       -9.12599
C        -53.29100       81.41199       -8.42699
H        -52.98326       82.33817       -8.64484
H        -53.57552       80.94884       -9.26636
C        -54.47401       81.51098       -7.52099
C        -55.24701       80.39098       -7.28399
H        -55.03416       79.53543       -7.75595
C        -54.75401       82.67698       -6.83699
H        -54.18792       83.48773       -6.98618
C        -56.31801       80.43799       -6.39699
H        -56.88137       79.62592       -6.24471
C        -55.81601       82.73298       -5.94299
H        -56.01456       83.58299       -5.45506
C        -56.59801       81.61399       -5.72798
H        -57.36588       81.65541       -5.08872
N        -17.12499      -19.30598        9.15099
H        -17.62899      -18.54899        8.68900
C        -16.18501      -18.96900       10.21298
H        -15.70217      -19.81106       10.45338
C        -16.98698      -18.44298       11.39199
O        -18.00898      -17.77798       11.20600
C        -15.14601      -17.93200        9.74598
H        -14.55843      -17.66918       10.51127
C        -14.27301      -18.52800        8.66199
H        -13.59180      -17.86724        8.34677
H        -14.82082      -18.80500        7.87256
H        -13.78653      -19.33494        8.99690
C        -15.84301      -16.68500        9.23899
H        -15.17910      -16.00292        8.93236
H        -16.40126      -16.26942        9.95707
H        -16.44302      -16.89822        8.46792
N        -50.76200       79.18599       -9.15099
H        -51.26599       78.42899       -8.68899
C        -49.82200       78.84999      -10.21299
H        -49.33971       79.69244      -10.45310
C        -50.62399       78.32299      -11.39199
O        -51.64601       77.65898      -11.20599
C        -48.78300       77.81298       -9.74599
H        -48.19541       77.55017      -10.51129
C        -47.91000       78.40899       -8.66199
H        -47.22878       77.74824       -8.34677
H        -48.45780       78.68599       -7.87256
H        -47.42350       79.21593       -8.99690
C        -49.48000       76.56599       -9.23899
H        -48.81608       75.88392       -8.93237
H        -50.03824       76.15041       -9.95709
H        -50.07999       76.77921       -8.46792
N        -16.51801      -18.73600       12.61299
H        -15.59301      -19.15800       12.69899
C        -17.29098      -18.46898       13.82699
H        -16.70432      -18.72234       14.59614
C        -18.55098      -19.33098       13.81899
O        -18.59698      -20.35399       14.50499
C        -17.64001      -16.97900       13.95299
H        -16.79095      -16.45079       13.94414
H        -18.20443      -16.71642       13.17039
C        -18.40398      -16.64198       15.23299
O        -19.10199      -17.48598       15.80999
N        -18.31001      -15.37400       15.65899
H        -18.82001      -15.14900       16.51299
H        -17.73501      -14.67900       15.18399
N        -50.15500       78.61699      -12.61299
H        -49.23100       79.03999      -12.69899
C        -50.92800       78.34998      -13.82699
H        -50.34141       78.60398      -14.59601
C        -52.18801       79.21199      -13.81899
O        -52.23401       80.23399      -14.50500
C        -51.27701       76.85899      -13.95300
H        -50.42799       76.33069      -13.94432
H        -51.84150       76.59616      -13.17052
C        -52.04101       76.52198      -15.23299
N        -51.94701       75.25398      -15.65899
H        -52.45701       75.02899      -16.51299
H        -51.37201       74.55799      -15.18399
O        -52.73901       77.36698      -15.80999
N        -19.57498      -18.93598       13.04899
H        -19.50598      -18.04298       12.56099
C        -20.78498      -19.73498       12.88200
H        -21.18837      -19.46861       12.00658
H        -20.49586      -20.69129       12.83892
C        -21.83998      -19.59798       13.96099
O        -22.84999      -20.31699       13.90599
N        -53.21201       78.81598      -13.04899
H        -53.14301       77.92298      -12.56199
C        -54.42201       79.61499      -12.88199
H        -54.13287       80.57129      -12.83892
H        -54.82538       79.34862      -12.00659
C        -55.47701       79.47799      -13.96099
O        -56.48701       80.19698      -13.90599
N        -21.65098      -18.71498       14.94000
H        -20.75398      -18.23599       15.01699
C        -22.69898      -18.42198       15.89899
H        -23.06173      -19.29033       16.23717
H        -22.29216      -17.91242       16.65718
C        -23.81099      -17.60798       15.26600
O        -23.77999      -17.24198       14.08599
N        -55.28801       78.59599      -14.93999
H        -54.39001       78.11799      -15.01699
C        -56.33601       78.30199      -15.89899
H        -55.92917       77.79157      -16.65658
H        -56.69874       79.16994      -16.23817
C        -57.44800       77.48899      -15.26599
O        -57.41701       77.12298      -14.08599
N        -24.82498      -17.31099       16.08199
H        -24.82798      -17.65298       17.04299
C        -25.92999      -16.49198       15.58799
H        -26.24163      -16.94936       14.75511
C        -25.45998      -15.09199       15.24700
O        -25.96799      -14.48099       14.30299
C        -27.05599      -16.41398       16.63499
H        -27.00022      -17.21746       17.22768
H        -26.92971      -15.58644       17.18201
C        -28.44699      -16.37098       16.02299
C        -29.39798      -15.41898       16.21499
H        -29.28928      -14.60954       16.79205
C        -29.01499      -17.33498       15.13499
N        -30.53100      -15.72999       15.50099
H        -31.38700      -15.17698       15.47299
C        -30.31800      -16.90799       14.83199
C        -28.54299      -18.52299       14.56699
H        -27.61627      -18.84573       14.75937
C        -31.15600      -17.62299       13.98199
H        -32.07595      -17.29639       13.76512
C        -29.37400      -19.23799       13.74099
H        -29.05049      -20.09292       13.33549
C        -30.67700      -18.78299       13.45699
H        -31.26336      -19.32549       12.85542
N        -58.46201       77.19098      -16.08199
H        -58.46501       77.53199      -17.04299
C        -59.56701       76.37298      -15.58799
H        -59.87833       76.83201      -14.75590
C        -59.09701       74.97198      -15.24699
O        -59.60501       74.36098      -14.30299
C        -60.69300       76.29398      -16.63499
H        -60.63747       77.09710      -17.22821
H        -60.56649       75.46614      -17.18147
C        -62.08398       76.25100      -16.02299
C        -63.03498       75.29900      -16.21499
H        -62.92643       74.48931      -16.79172
C        -62.65198       77.21500      -15.13499
C        -63.95498       76.78799      -14.83198
C        -62.18001       78.40298      -14.56699
H        -61.25328       78.72573      -14.75936
N        -64.16798       75.61099      -15.50098
H        -65.02498       75.05800      -15.47398
C        -64.79298       77.50399      -13.98198
H        -65.71322       77.17798      -13.76549
C        -63.01101       79.11798      -13.74099
H        -62.68749       79.97292      -13.33549
C        -64.31398       78.66300      -13.45698
H        -64.90016       79.20534      -12.85512
N        -24.48998      -14.57598       16.01000
H        -24.16899      -15.11299       16.81599
C        -23.87098      -13.28698       15.74699
H        -24.02089      -13.08214       14.77975
C        -22.39399      -13.41398       16.07099
O        -21.90999      -14.49298       16.42999
C        -24.50799      -12.17298       16.58599
H        -24.12302      -11.31850       16.23719
H        -25.48620      -12.20635       16.38109
S        -24.13998      -12.44999       18.36299
H        -25.41127      -12.59228       18.74834
N        -58.12701       74.45699      -16.00999
H        -57.80601       74.99398      -16.81499
C        -57.50801       73.16798      -15.74700
H        -57.65793       72.96378      -14.77960
C        -56.03101       73.29399      -16.07099
O        -55.54701       74.37299      -16.42999
C        -58.14501       72.05399      -16.58599
H        -57.76002       71.19950      -16.23719
H        -59.12321       72.08736      -16.38109
S        -57.77700       72.33098      -18.36299
H        -56.47022       72.39743      -18.53696
N        -21.67798      -12.30298       15.92199
H        -22.10899      -11.51199       15.44299
C        -20.31001      -12.15400       16.40599
H        -19.89661      -13.05505       16.53710
C        -20.42701      -11.38900       17.72299
O        -20.66101      -10.18100       17.72399
C        -19.44301      -11.42300       15.37699
H        -19.37712      -11.99800       14.56150
H        -19.89668      -10.56306       15.14312
C        -18.01801      -11.10199       15.85799
H        -18.13894      -10.65370       16.74365
H        -17.58342      -11.99267       15.99143
S        -17.09501      -10.07299       14.70799
C        -17.06401      -11.12600       13.24699
H        -16.57260      -10.68363       12.49677
H        -17.99104      -11.32742       12.93068
H        -16.60990      -11.99545       13.44146
N        -55.31501       72.18298      -15.92199
H        -55.74601       71.39198      -15.44299
C        -53.94701       72.03398      -16.40599
H        -53.53335       72.93491      -16.53718
C        -54.06400       71.26899      -17.72299
O        -54.29800       70.06099      -17.72399
C        -53.08000       71.30399      -15.37699
H        -53.01424       71.87953      -14.56188
H        -53.53359       70.44416      -15.14260
C        -51.65500       70.98299      -15.85799
H        -51.77602       70.53517      -16.74389
H        -51.22037       71.87371      -15.99099
S        -50.73200       69.95299      -14.70799
C        -50.70100       71.00699      -13.24699
H        -50.20980       70.56485      -12.49649
H        -51.62803       71.20876      -12.93092
H        -50.24666       71.87626      -13.44178
N        -20.30201      -12.08500       18.84799
H        -19.92801      -13.03400       18.83599
C        -20.71001      -11.46399       20.09399
H        -21.52459      -10.94705       19.83085
C        -19.63601      -10.52299       20.61299
O        -18.43901      -10.68300       20.33599
C        -21.05901      -12.50300       21.18699
H        -21.20337      -12.02616       22.05405
H        -21.89768      -12.98051       20.92516
C        -20.00301      -13.54100       21.41499
N        -20.27399      -14.88998       21.36999
C        -18.67601      -13.43300       21.67098
H        -18.16035      -12.58270       21.77637
C        -19.15401      -15.57100       21.57199
H        -19.06869      -16.56729       21.58121
N        -18.17001      -14.70900       21.75899
H        -17.19500      -14.95000       21.93898
N        -53.93901       71.96498      -18.84799
H        -53.56500       72.91399      -18.83599
C        -54.34701       71.34399      -20.09399
H        -55.16158       70.82704      -19.83085
C        -53.27301       70.40299      -20.61300
O        -52.07600       70.56399      -20.33599
C        -54.69600       72.38298      -21.18699
H        -54.84036       71.90615      -22.05406
H        -55.53470       72.86051      -20.92516
C        -53.64000       73.42099      -21.41499
C        -52.31300       73.31399      -21.67100
H        -51.79704       72.46388      -21.77643
N        -53.91101       74.76998      -21.37000
H        -54.83001       75.18198      -21.20699
C        -52.79101       75.45099      -21.57199
H        -52.88832       76.03117      -22.38063
H        -52.59227       76.02069      -20.77453
N        -51.80700       74.58998      -21.75900
H        -50.83201       74.83198      -21.93899
N        -20.08801       -9.51499       21.35199
H        -21.06501       -9.22999       21.28599
C        -19.18702       -8.81998       22.25399
H        -18.49944       -8.37923       21.67694
C        -18.53801       -9.82399       23.19299
O        -19.10901      -10.87000       23.50499
C        -19.94902       -7.77099       23.06799
H        -20.44692       -7.17381       22.43913
H        -20.59780       -8.23774       23.66898
C        -19.02301       -6.91400       23.92299
O        -17.91501       -6.59399       23.45599
O        -19.40101       -6.53800       25.04499
N        -53.72500       69.39498      -21.35199
H        -54.70201       69.10998      -21.28599
C        -52.82401       68.70098      -22.25399
H        -52.13582       68.26187      -21.67642
C        -52.17501       69.70398      -23.19299
O        -52.74600       70.75098      -23.50499
C        -53.58600       67.65098      -23.06799
H        -54.08356       67.05364      -22.43901
H        -54.23504       68.11722      -23.66911
C        -52.66000       66.79398      -23.92299
O        -51.55200       66.47398      -23.45599
O        -53.03801       66.41798      -25.04499
N        -17.32501       -9.50700       23.64599
H        -16.86301       -8.67100       23.28899
C        -16.64501      -10.32599       24.63699
H        -17.24337      -11.12234       24.72539
C        -16.54101       -9.65800       26.00998
O        -16.17101      -10.33500       26.97499
C        -15.25001      -10.72299       24.13399
H        -14.66066       -9.91592       24.16995
H        -14.88563      -11.42952       24.74063
C        -15.25901      -11.26799       22.68499
H        -15.75918      -12.13364       22.66299
H        -15.71185      -10.60574       22.08803
C        -13.85301      -11.51099       22.15499
O        -12.96701      -11.80700       22.97899
O        -13.64001      -11.41400       20.92099
N        -50.96200       69.38799      -23.64599
H        -50.49999       68.55199      -23.28900
C        -50.28200       70.20699      -24.63700
H        -50.87965       71.00385      -24.72529
C        -50.17799       69.53799      -26.00999
O        -49.80800       70.21499      -26.97499
C        -48.88699       70.60299      -24.13399
H        -48.29819       69.79550      -24.16991
H        -48.52210       71.30925      -24.74065
C        -48.89599       71.14799      -22.68499
H        -49.39615       72.01363      -22.66299
H        -49.34883       70.48574      -22.08803
C        -47.49000       71.39099      -22.15499
O        -46.60399       71.68799      -22.97899
O        -47.27700       71.29399      -20.92099
N        -16.90401       -8.37799       26.12899
H        -17.25901       -7.89599       25.30298
C        -16.81701       -7.63799       27.37899
H        -16.06119       -8.06447       27.87583
C        -18.08002       -7.76799       28.22299
O        -18.01101       -8.14199       29.39399
C        -16.54102       -6.16199       27.07899
H        -16.47659       -5.63057       27.92364
H        -17.27160       -5.76676       26.52217
H        -15.68108       -6.05232       26.58051
N        -50.54101       68.25798      -26.12900
H        -50.89601       67.77498      -25.30399
C        -50.45401       67.51898      -27.37899
H        -49.69863       67.94661      -27.87553
C        -51.71701       67.64798      -28.22299
O        -51.64800       68.02199      -29.39400
C        -50.17801       66.04298      -27.07899
H        -50.11345       65.51158      -27.92365
H        -50.90864       65.64772      -26.52227
H        -49.31812       65.93333      -26.58041
N        -19.24802       -7.48799       27.63399
H        -19.26601       -7.36599       26.62199
C        -20.49501       -7.35000       28.37399
H        -20.21700       -7.26594       29.33088
C        -21.38302       -8.58298       28.25599
O        -22.56201       -8.51600       28.60199
C        -21.24101       -6.09600       27.89999
H        -22.07080       -5.98053       28.44599
O        -21.65101       -6.24500       26.52399
H        -20.86578       -6.35044       25.98188
C        -20.30501       -4.87000       27.96498
H        -20.77621       -4.04276       27.65894
H        -19.50287       -5.00024       27.38224
H        -19.98415       -4.71320       28.89904
N        -52.88500       67.36798      -27.63400
H        -52.90301       67.24598      -26.62200
C        -54.13201       67.22998      -28.37400
H        -53.85401       67.14521      -29.33082
C        -55.02000       68.46298      -28.25599
O        -56.19898       68.39700      -28.60198
C        -54.87801       65.97698      -27.89999
H        -55.70782       65.86217      -28.44603
C        -53.94201       64.75098      -27.96499
H        -54.41313       63.92377      -27.65883
H        -53.13980       64.88126      -27.38234
H        -53.62123       64.59412      -28.89906
O        -55.28798       66.12600      -26.52399
H        -55.74998       65.35000      -26.22999
N        -20.83701       -9.70899       27.78498
H        -19.83701       -9.71499       27.58499
C        -21.59901      -10.92800       27.54299
H        -22.55357      -10.63284       27.58446
C        -21.31701      -11.97999       28.61298
O        -20.19001      -12.09500       29.11299
C        -21.26201      -11.52200       26.17099
H        -21.51968      -12.48773       26.13988
O        -19.84201      -11.47800       25.97599
H        -19.66726      -11.25219       25.05944
C        -21.96401      -10.73199       25.03999
H        -21.74522      -11.11824       24.14390
H        -21.67674       -9.77414       25.04026
H        -22.95763      -10.75488       25.15025
N        -54.47400       69.58998      -27.78499
H        -53.47401       69.59699      -27.58499
C        -55.23601       70.80799      -27.54299
H        -56.18997       70.51095      -27.58443
C        -54.95400       71.86099      -28.61299
O        -53.82701       71.97498      -29.11299
C        -54.89901       71.40299      -26.17099
H        -55.15617       72.36885      -26.13994
C        -55.60101       70.61198      -25.03999
H        -55.38274       70.99819      -24.14378
H        -55.31305       69.65433      -25.04038
H        -56.59463       70.63420      -25.15053
O        -53.47900       71.35798      -25.97599
H        -53.27001       71.72698      -25.12599
N        -22.33599      -12.78998       28.90499
H        -23.23398      -12.62099       28.45099
C        -22.23298      -13.90698       29.84099
H        -21.45993      -13.68995       30.43699
C        -21.96398      -15.20099       29.07799
O        -22.54398      -15.44199       28.00900
C        -23.52098      -14.04499       30.67499
H        -23.82410      -13.13435       30.95580
H        -24.22756      -14.47272       30.11126
C        -23.35998      -14.87598       31.91499
N        -23.57898      -16.23799       31.93598
C        -22.99998      -14.53399       33.17898
H        -22.77589      -13.61510       33.50370
C        -23.35598      -16.69998       33.15598
H        -23.44126      -17.65356       33.44480
N        -23.00098      -15.68598       33.92898
H        -22.76598      -15.74899       34.91998
N        -55.97301       72.67098      -28.90499
H        -56.87101       72.50198      -28.45099
C        -55.87000       73.78699      -29.84099
H        -55.09725       73.56796      -30.43673
C        -55.60100       75.08198      -29.07799
O        -56.18101       75.32198      -28.00899
C        -57.15801       73.92599      -30.67500
H        -57.46170       73.01556      -30.95588
H        -57.86425       74.35407      -30.11112
C        -56.99701       74.75698      -31.91499
C        -56.63701       74.41499      -33.17899
H        -56.41284       73.49606      -33.50351
N        -57.21601       76.11798      -31.93600
H        -57.50501       76.68098      -31.13599
C        -56.99300       76.58098      -33.15599
H        -57.82555       77.00351      -33.51422
H        -56.25879       77.25942      -33.13072
N        -56.63801       75.56599      -33.92899
H        -56.40400       75.62899      -34.91999
N        -21.09198      -16.04399       29.63899
H        -20.70898      -15.84398       30.56299
C        -20.68898      -17.25198       28.92500
H        -20.29303      -16.92045       28.06865
C        -21.87798      -18.14499       28.58299
O        -21.87098      -18.82499       27.55000
C        -19.64398      -18.02499       29.73599
H        -19.23156      -18.70741       29.13252
H        -18.94416      -17.37501       30.03216
C        -20.14098      -18.75298       30.97299
C        -20.28798      -18.08698       32.18898
H        -20.08119      -17.11033       32.24685
C        -20.41698      -20.12398       30.93599
H        -20.30329      -20.62361       30.07724
C        -20.72398      -18.77498       33.33398
H        -20.83422      -18.28758       34.20017
C        -20.84498      -20.80399       32.06598
H        -21.04156      -21.78330       32.01821
C        -20.99898      -20.12198       33.25998
O        -21.43298      -20.79499       34.37998
H        -21.05859      -20.36981       35.15499
N        -54.72901       75.92398      -29.63899
H        -54.34600       75.72398      -30.56299
C        -54.32600       77.13199      -28.92499
H        -53.93005       76.80045      -28.06865
C        -55.51500       78.02498      -28.58299
O        -55.50800       78.70599      -27.54999
C        -53.28100       77.90498      -29.73599
H        -52.86857       78.58741      -29.13252
H        -52.58115       77.25500      -30.03217
C        -53.77801       78.63298      -30.97299
C        -53.92501       77.96798      -32.18899
H        -53.71788       76.99138      -32.24694
C        -54.05401       80.00398      -30.93599
H        -53.94036       80.50333      -30.07708
C        -54.36101       78.65498      -33.33399
H        -54.47129       78.16731      -34.20002
C        -54.48200       80.68498      -32.06599
H        -54.67831       81.66437      -32.01829
C        -54.63601       80.00198      -33.26000
O        -55.07001       80.67599      -34.37999
H        -55.26000       81.60498      -34.32899
N        -22.91198      -18.14399       29.41699
H        -22.88399      -17.57399       30.26200
C        -24.08698      -18.95598       29.12699
H        -23.75753      -19.89332       29.01363
C        -24.73698      -18.50498       27.81799
O        -25.08198      -19.32998       26.96099
C        -25.07698      -18.89598       30.30600
H        -25.17524      -17.94055       30.58436
C        -24.53898      -19.67698       31.51198
H        -24.42409      -20.63193       31.23839
H        -23.65029      -19.29199       31.76091
C        -26.46699      -19.39698       29.88799
H        -27.10778      -19.35714       30.65465
H        -26.42596      -20.34439       29.57061
H        -26.84044      -18.84018       29.14603
C        -25.46599      -19.62598       32.75398
H        -25.07656      -20.14706       33.51346
H        -26.36514      -20.01109       32.54611
H        -25.59898      -18.68442       33.06347
N        -56.54900       78.02399      -29.41699
H        -56.52101       77.45298      -30.26199
C        -57.72401       78.83698      -29.12699
H        -57.39521       79.77457      -29.01385
C        -58.37400       78.38499      -27.81800
O        -58.71901       79.20999      -26.96099
C        -58.71401       78.77598      -30.30599
H        -58.81204       77.82035      -30.58380
C        -58.17601       79.55798      -31.51199
H        -58.06157       80.51291      -31.23815
H        -57.28712       79.17352      -31.76117
C        -60.10401       79.27798      -29.88800
H        -60.74503       79.23762      -30.65444
H        -60.06255       80.22568      -29.57155
H        -60.47744       78.72203      -29.14537
C        -59.10301       79.50698      -32.75399
H        -58.71382       80.02851      -33.51330
H        -60.00233       79.89160      -32.54597
H        -59.23557       78.56547      -33.06381
N        -24.89899      -17.18299       27.64099
H        -24.60398      -16.53798       28.37499
C        -25.49198      -16.65298       26.41099
H        -26.32857      -17.18522       26.28125
C        -24.57698      -16.84898       25.20400
O        -25.05699      -17.05098       24.08299
C        -25.80698      -15.16799       26.57299
H        -25.00017      -14.70819       26.94395
H        -26.02448      -14.78697       25.67437
C        -26.98199      -14.90998       27.50499
O        -27.83398      -15.81198       27.67199
O        -27.06398      -13.78898       28.05299
N        -58.53600       77.06398      -27.64099
H        -58.24201       76.41898      -28.37499
C        -59.12901       76.53399      -26.41099
H        -59.96528       77.06674      -26.28131
C        -58.21401       76.72999      -25.20400
O        -58.69401       76.93198      -24.08299
C        -59.44401       75.04798      -26.57299
H        -58.63730       74.58804      -26.94407
H        -59.66163       74.66678      -25.67449
C        -60.61897       74.78999      -27.50499
O        -61.47098       75.69199      -27.67199
O        -60.70098       73.66900      -28.05299
N        -23.25598      -16.74798       25.40199
H        -22.89698      -16.49998       26.32399
C        -22.33099      -16.99099       24.30499
H        -22.60647      -16.36902       23.57199
C        -22.44698      -18.42498       23.80600
O        -22.48698      -18.66798       22.59199
C        -20.89799      -16.68498       24.74999
H        -20.63908      -17.33898       25.46079
H        -20.29090      -16.79047       23.96240
C        -20.71698      -15.28098       25.30599
H        -20.69577      -14.68711       24.50171
H        -21.54979      -15.10310       25.83020
S        -19.23201      -15.11699       26.31199
C        -18.03901      -14.47500       25.16199
H        -17.15317      -14.33615       25.60470
H        -18.33739      -13.59636       24.78919
H        -17.90474      -15.10406       24.39633
N        -56.89300       76.62899      -25.40199
H        -56.53401       76.38199      -26.32399
C        -55.96801       76.87098      -24.30499
H        -56.24325       76.24816      -23.57263
C        -56.08400       78.30498      -23.80599
O        -56.12400       78.54799      -22.59199
C        -54.53500       76.56599      -24.74999
H        -54.27644       77.22013      -25.46078
H        -53.92788       76.67170      -23.96244
C        -54.35400       75.16198      -25.30599
H        -54.33278       74.56811      -24.50171
H        -55.18681       74.98410      -25.83020
S        -52.86901       74.99798      -26.31199
C        -51.67601       74.35499      -25.16200
H        -50.79017       74.21607      -25.60472
H        -51.97466       73.47626      -24.78960
H        -51.54157       74.98367      -24.39604
N        -22.53198      -19.38499       24.72799
H        -22.46998      -19.14099       25.71699
C        -22.71298      -20.77998       24.33900
H        -21.98554      -20.98783       23.68507
C        -24.05398      -20.97498       23.63699
O        -24.14699      -21.69998       22.63999
C        -22.58199      -21.68598       25.57699
H        -23.22715      -21.36538       26.27051
C        -21.14498      -21.64698       26.11799
H        -20.56631      -22.21587       25.53362
H        -20.81800      -20.70229       26.09305
C        -22.91399      -23.11498       25.22699
H        -22.83067      -23.70862       26.02739
H        -22.29792      -23.46332       24.52050
H        -23.85003      -23.19163       24.88357
C        -21.01898      -22.15198       27.54100
H        -20.07004      -22.10970       27.85356
H        -21.32416      -23.10158       27.61260
H        -21.57336      -21.60297       28.16649
N        -56.16899       79.26598      -24.72799
H        -56.10701       79.02298      -25.71700
C        -56.35000       80.65998      -24.33899
H        -55.62233       80.86647      -23.68487
C        -57.69100       80.85598      -23.63699
O        -57.78401       81.58098      -22.63999
C        -56.21901       81.56598      -25.57700
H        -56.86403       81.24478      -26.27036
C        -54.78200       81.52799      -26.11799
H        -54.20386       82.09779      -25.53399
H        -54.45414       80.58360      -26.09245
C        -56.55101       82.99498      -25.22699
H        -56.46768       83.58861      -26.02739
H        -55.93493       83.34331      -24.52050
H        -57.48705       83.07163      -24.88357
C        -54.65601       82.03198      -27.54099
H        -53.70691       81.99026      -27.85323
H        -54.96192       82.98128      -27.61335
H        -55.20974       81.48208      -28.16628
N        -25.10598      -20.32099       24.13900
H        -24.96599      -19.64698       24.89199
C        -26.44999      -20.55598       23.62799
H        -26.60298      -21.53902       23.72906
C        -26.53799      -20.16398       22.15999
O        -26.93798      -20.96599       21.30699
C        -27.48498      -19.76298       24.43899
H        -27.04943      -18.92237       24.76098
H        -28.24556      -19.53321       23.83175
C        -28.04598      -20.53099       25.66599
O        -28.03199      -21.79098       25.71399
O        -28.53498      -19.83399       26.59599
N        -58.74301       80.20098      -24.13899
H        -58.60201       79.52698      -24.89100
C        -60.08701       80.43599      -23.62800
H        -60.24009       81.41901      -23.72913
C        -60.17500       80.04398      -22.16000
O        -60.57501       80.84599      -21.30699
C        -61.12200       79.64398      -24.43899
H        -60.68673       78.80314      -24.76073
H        -61.88265       79.41464      -23.83168
C        -61.68301       80.41098      -25.66600
O        -61.66901       81.67099      -25.71399
O        -62.17198       79.71500      -26.59599
N        -26.16099      -18.92599       21.83499
H        -25.75498      -18.29898       22.52899
C        -26.35098      -18.50098       20.44999
H        -27.27977      -18.77780       20.20352
C        -25.37499      -19.20799       19.51699
O        -25.71198      -19.48498       18.34899
C        -26.23198      -16.98598       20.33899
H        -26.78434      -16.67654       19.56494
H        -26.57846      -16.57426       21.18185
C        -24.83299      -16.49798       20.13000
N        -24.22798      -16.47499       18.89199
C        -23.92598      -16.00398       21.00299
H        -24.05776      -15.87296       21.98557
C        -23.00098      -16.00198       19.01399
H        -22.34371      -15.88088       18.27013
N        -22.78998      -15.71598       20.28699
H        -21.92398      -15.34198       20.67499
N        -59.79801       78.80698      -21.83499
H        -59.39101       78.17999      -22.52899
C        -59.98801       78.38199      -20.44999
H        -60.91659       78.65947      -20.20357
C        -59.01200       79.08798      -19.51699
O        -59.34900       79.36499      -18.34899
C        -59.86900       76.86698      -20.33899
H        -60.42134       76.55754      -19.56493
H        -60.21548       76.45526      -21.18185
C        -58.47001       76.37898      -20.12999
C        -57.56300       75.88499      -21.00299
H        -57.69467       75.75454      -21.98566
N        -57.86501       76.35598      -18.89200
H        -58.29701       76.65798      -18.01900
C        -56.63800       75.88199      -19.01400
H        -55.97871       76.56882      -18.70810
H        -56.53899       75.05482      -18.46082
N        -56.42701       75.59598      -20.28700
H        -55.56100       75.22098      -20.67499
N        -24.18298      -19.54198       20.02299
H        -23.94798      -19.29798       20.98499
C        -23.22199      -20.25498       19.19499
H        -23.11968      -19.73440       18.34733
C        -23.75598      -21.63799       18.85799
O        -23.65898      -22.09298       17.70699
C        -21.87399      -20.33298       19.92199
H        -22.00030      -20.68857       20.84805
O        -21.32899      -19.01198       20.04899
H        -21.60051      -18.65057       20.89590
C        -20.88698      -21.21398       19.17299
H        -20.01111      -21.25952       19.65335
H        -20.71545      -20.85893       18.25401
H        -21.23645      -22.14649       19.08193
N        -57.82001       79.42198      -20.02300
H        -57.58500       79.17799      -20.98499
C        -56.85901       80.13499      -19.19500
H        -56.75674       79.61390      -18.34762
C        -57.39301       81.51899      -18.85799
O        -57.29600       81.97398      -17.70699
C        -55.51101       80.21298      -19.92199
H        -55.63732       80.56857      -20.84805
C        -54.52401       81.09399      -19.17299
H        -53.64811       81.13952      -19.65335
H        -54.35246       80.73893      -18.25401
H        -54.87347       82.02650      -19.08193
O        -54.96600       78.89198      -20.04899
H        -54.13100       78.93999      -20.49899
N        -24.33598      -22.30998       19.85599
H        -24.31999      -21.92198       20.79900
C        -24.99198      -23.59098       19.61600
H        -24.29425      -24.19657       19.23336
C        -26.11098      -23.44398       18.59299
O        -26.22099      -24.25398       17.67299
C        -25.52098      -24.15798       20.94299
H        -26.12177      -23.49473       21.38927
O        -24.41098      -24.38098       21.82999
H        -24.16223      -23.54150       22.22367
C        -26.28500      -25.46799       20.73299
H        -26.62460      -25.82804       21.60191
H        -25.69678      -26.16377       20.32083
H        -27.07013      -25.33205       20.12873
N        -57.97300       82.19098      -19.85599
H        -57.95700       81.80299      -20.79899
C        -58.62901       83.47099      -19.61599
H        -57.93066       84.07569      -19.23303
C        -59.74801       83.32498      -18.59299
O        -59.85801       84.13499      -17.67299
C        -59.15801       84.03798      -20.94299
H        -59.75850       83.37434      -21.38907
C        -59.92201       85.34898      -20.73300
H        -60.26159       85.70901      -21.60193
H        -59.33353       86.04466      -20.32101
H        -60.70710       85.21338      -20.12863
O        -58.04801       84.26099      -21.82999
H        -57.57401       83.44799      -21.95999
N        -26.92998      -22.39698       18.72499
H        -26.81198      -21.77298       19.52300
C        -27.99100      -22.11899       17.75799
H        -28.63854      -22.87712       17.83499
C        -27.45000      -22.08899       16.32999
O        -28.03900      -22.67699       15.40799
C        -28.66800      -20.78799       18.10899
H        -28.88645      -20.80487       19.08469
H        -28.01269      -20.05501       17.92642
C        -29.96301      -20.46999       17.33799
H        -29.73594      -20.40973       16.36597
C        -30.98100      -21.57700       17.50699
H        -31.82163      -21.37030       17.00636
H        -31.21943      -21.70060       18.47025
H        -30.62514      -22.44647       17.16441
C        -30.56400      -19.13100       17.78499
H        -31.40421      -18.92941       17.28155
H        -29.92312      -18.37985       17.62667
H        -30.78584      -19.14541       18.75996
N        -60.56701       82.27798      -18.72500
H        -60.44901       81.65499      -19.52399
C        -61.62801       81.99898      -17.75799
H        -62.27588       82.75681      -17.83503
C        -61.08700       81.96898      -16.33000
O        -61.67600       82.55798      -15.40799
C        -62.30501       80.66798      -18.10900
H        -62.52344       80.68486      -19.08469
H        -61.64971       79.93500      -17.92643
C        -63.60000       80.34998      -17.33799
H        -63.37294       80.28971      -16.36597
C        -64.61798       81.45700      -17.50698
H        -65.45860       81.25031      -17.00636
H        -64.85640       81.58061      -18.47025
H        -64.26213       82.32646      -17.16441
C        -64.20098       79.01100      -17.78498
H        -65.04116       78.80942      -17.28155
H        -63.56009       78.25986      -17.62667
H        -64.42281       79.02542      -18.75996
N        -26.32098      -21.39898       16.12499
H        -25.86899      -20.91198       16.89899
C        -25.74498      -21.34998       14.79300
H        -26.46957      -21.08785       14.15560
H        -25.03155      -20.64927       14.79358
C        -25.15298      -22.68298       14.37499
O        -25.37698      -23.15198       13.24899
N        -59.95801       81.27898      -16.12499
H        -59.50601       80.79098      -16.89800
C        -59.38201       81.23099      -14.79299
H        -58.66852       80.53031      -14.79329
H        -60.10663       80.96902      -14.15558
C        -58.79000       82.56398      -14.37499
O        -59.01400       83.03199      -13.24899
N        -24.41498      -23.32598       15.28499
H        -24.37298      -22.97498       16.24199
C        -23.66798      -24.52699       14.92099
H        -23.18451      -24.29454       14.07705
C        -24.59399      -25.70499       14.63699
O        -24.31100      -26.51998       13.74599
C        -22.67099      -24.87499       16.02100
H        -23.12272      -24.78515       16.90861
H        -22.36616      -25.81911       15.89577
C        -21.46299      -23.99598       16.02600
N        -20.32198      -24.30198       16.73299
H        -20.19199      -25.13198       17.31199
C        -21.21398      -22.82199       15.39399
H        -21.84271      -22.32342       14.79721
C        -19.42198      -23.35398       16.54499
H        -18.50826      -23.32574       16.95033
N        -19.93598      -22.44698       15.72800
H        -19.45998      -21.60698       15.39999
N        -58.05201       83.20698      -15.28499
H        -58.01001       82.85598      -16.24200
C        -57.30501       84.40698      -14.92100
H        -56.82161       84.17386      -14.07720
C        -58.23101       85.58499      -14.63699
O        -57.94801       86.39998      -13.74599
C        -56.30800       84.75498      -16.02099
H        -56.75973       84.66515      -16.90860
H        -56.00318       85.69911      -15.89577
C        -55.10000       83.87599      -16.02599
C        -54.85101       82.70298      -15.39399
H        -55.47962       82.20459      -14.79695
N        -53.95900       84.18299      -16.73299
H        -53.82900       85.01299      -17.31099
C        -53.05900       83.23399      -16.54499
H        -52.82938       82.80876      -17.42046
H        -52.23424       83.62714      -16.13853
N        -53.57300       82.32798      -15.72799
H        -53.09700       81.48798      -15.39999
N        -25.70500      -25.81800       15.37299
H        -25.87600      -25.17999       16.15099
C        -26.66800      -26.86200       15.05099
H        -26.16293      -27.72409       15.09207
C        -27.21701      -26.67999       13.64199
O        -27.33700      -27.64599       12.87599
C        -27.79500      -26.87099       16.07999
H        -28.17319      -25.94776       16.14796
H        -28.50666      -27.50101       15.76915
C        -27.32000      -27.31099       17.46599
H        -26.53645      -26.74805       17.72888
H        -28.06496      -27.17140       18.11833
C        -26.90201      -28.78799       17.50099
H        -26.54759      -29.06207       16.60697
H        -26.19617      -28.92496       18.19599
N        -28.02900      -29.66600       17.82599
H        -28.79200      -29.27599       18.37999
C        -28.12400      -30.93999       17.44599
N        -27.14400      -31.49500       16.73599
H        -26.32500      -30.94300       16.47999
H        -27.21700      -32.47000       16.44499
N        -29.19400      -31.66099       17.77999
H        -29.94500      -31.23599       18.32399
H        -29.26700      -32.63600       17.48899
N        -59.34201       85.69799      -15.37299
H        -59.51300       85.05998      -16.15099
C        -60.30501       86.74198      -15.05099
H        -59.79992       87.60407      -15.09207
C        -60.85401       86.55999      -13.64199
O        -60.97401       87.52599      -12.87600
C        -61.43201       86.75099      -16.08000
H        -61.81019       85.82775      -16.14796
H        -62.14365       87.38101      -15.76915
C        -60.95700       87.19099      -17.46599
H        -60.17344       86.62804      -17.72888
H        -61.70195       87.05139      -18.11834
C        -60.53901       88.66798      -17.50100
H        -60.18458       88.94206      -16.60698
H        -59.83317       88.80496      -18.19600
N        -61.66601       89.54598      -17.82600
H        -62.42901       89.15598      -18.37999
C        -61.76100       90.81998      -17.44599
N        -60.78101       91.37599      -16.73599
H        -59.96201       90.82398      -16.47999
H        -60.85401       92.35098      -16.44499
N        -62.83100       91.54099      -17.77999
H        -63.58200       91.11499      -18.32399
H        -62.90401       92.51598      -17.48899
N        -27.52500      -25.44199       13.26299
H        -27.41000      -24.66100       13.90898
C        -28.02601      -25.21499       11.91899
H        -28.81323      -25.82273       11.81440
C        -26.97500      -25.57899       10.87899
O        -27.27200      -26.26099        9.89499
C        -28.46401      -23.76399       11.76299
H        -29.30421      -23.61371       12.28401
H        -27.74460      -23.16174       12.10902
C        -28.72800      -23.39700       10.35799
C        -29.92100      -23.73999        9.76299
H        -30.61586      -24.23278       10.28675
C        -27.76300      -22.75099        9.61299
H        -26.88693      -22.51527       10.03362
C        -30.16200      -23.40399        8.43899
H        -31.03984      -23.62799        8.01563
C        -27.99600      -22.42899        8.29799
H        -27.29490      -21.95153        7.76838
C        -29.18900      -22.76199        7.71199
H        -29.35206      -22.53683        6.75140
N        -61.16200       85.32198      -13.26300
H        -61.04701       84.54098      -13.90899
C        -61.66301       85.09598      -11.91899
H        -62.44921       85.70505      -11.81453
C        -60.61201       85.45898      -10.87899
O        -60.90901       86.14098       -9.89499
C        -62.10100       83.64399      -11.76299
H        -62.94118       83.49313      -12.28388
H        -61.38152       83.04151      -12.10847
C        -62.36500       83.27798      -10.35799
C        -63.55801       83.61998       -9.76299
H        -64.25320       84.11222      -10.28681
C        -61.40000       82.63198       -9.61299
H        -60.52393       82.39626      -10.03362
C        -63.79901       83.28399       -8.43900
H        -64.67684       83.50798       -8.01564
C        -61.63301       82.30998       -8.29799
H        -60.93155       81.83308       -7.76831
C        -62.82601       82.64198       -7.71200
H        -62.98917       82.41619       -6.75158
N        -25.73100      -25.14599       11.08699
H        -25.51400      -24.58899       11.91399
C        -24.68000      -25.47299       10.12499
H        -25.02362      -25.16230        9.23875
C        -24.45000      -26.97999       10.05799
O        -24.24400      -27.54599        8.96999
C        -23.37899      -24.72698       10.46799
H        -23.17550      -24.85408       11.43878
C        -23.55398      -23.22298       10.21599
H        -23.58457      -23.05922        9.22996
H        -24.41203      -22.92071       10.63119
C        -22.20399      -25.29698        9.62699
H        -21.34926      -24.82262        9.83776
H        -22.38017      -25.19257        8.64818
H        -22.06929      -26.27026        9.81293
C        -22.43998      -22.39498       10.79199
H        -22.58531      -21.42246       10.61004
H        -21.55922      -22.65362       10.39533
H        -22.37848      -22.51649       11.78268
N        -59.36801       85.02598      -11.08700
H        -59.15101       84.46898      -11.91399
C        -58.31701       85.35298      -10.12499
H        -58.66046       85.04101       -9.23915
C        -58.08700       86.86098      -10.05799
O        -57.88100       87.42699       -8.97000
C        -57.01601       84.60799      -10.46800
H        -56.81256       84.73707      -11.43853
C        -57.19101       83.10298      -10.21600
H        -57.22151       82.93888       -9.23002
H        -58.04892       82.80046      -10.63128
C        -55.84101       85.17699       -9.62699
H        -54.98639       84.70267       -9.83835
H        -56.01696       85.07179       -8.64822
H        -55.70619       86.15040       -9.81217
C        -56.07700       82.27499      -10.79200
H        -56.22235       81.30247      -10.61009
H        -55.19624       82.53359      -10.39528
H        -56.01545       82.39653      -11.78266
N        -24.44400      -27.65299       11.21499
H        -24.57400      -27.15700       12.09699
C        -24.25001      -29.10299       11.20999
H        -23.41167      -29.26511       10.68949
C        -25.41100      -29.80299       10.50199
O        -25.19300      -30.69099        9.66899
C        -24.07400      -29.62499       12.64499
H        -23.28542      -29.15322       13.03937
H        -24.89866      -29.37992       13.15477
C        -23.84700      -31.16099       12.80099
H        -23.99087      -31.40979       13.75879
H        -24.51053      -31.64207       12.22801
C        -22.44300      -31.63299       12.39599
O        -21.86000      -31.08799       11.47099
N        -21.91101      -32.67799       13.07199
H        -20.97799      -32.99199       12.80299
H        -22.39800      -33.13299       13.84399
N        -58.08101       87.53398      -11.21499
H        -58.21101       87.03798      -12.09699
C        -57.88701       88.98299      -11.20999
H        -57.04856       89.14441      -10.68943
C        -59.04801       89.68298      -10.50199
O        -58.83000       90.57198       -9.66899
C        -57.71100       89.50498      -12.64499
H        -56.92241       89.03322      -13.03937
H        -58.53566       89.25992      -13.15478
C        -57.48399       91.04099      -12.80099
H        -57.62786       91.28979      -13.75879
H        -58.14752       91.52205      -12.22802
C        -56.07999       91.51298      -12.39599
N        -55.54800       92.55799      -13.07199
H        -54.61499       92.87199      -12.80299
H        -56.03500       93.01199      -13.84499
O        -55.49700       90.96899      -11.47099
N        -26.64500      -29.38800       10.78799
H        -26.77500      -28.61499       11.44099
C        -27.81900      -30.02399       10.17899
H        -27.70299      -30.99884       10.36929
C        -27.86900      -29.83199        8.66698
O        -28.16100      -30.77499        7.93099
C        -29.10700      -29.47399       10.81299
H        -28.99433      -28.49142       10.96086
H        -29.86530      -29.63139       10.18036
C        -29.46001      -30.11899       12.14899
H        -29.53922      -31.10597       12.00904
H        -28.71815      -29.93177       12.79286
C        -30.76500      -29.61499       12.76099
O        -31.76200      -29.37999       12.02599
O        -30.77000      -29.46599       14.00499
N        -60.28201       89.26899      -10.78800
H        -60.41301       88.49699      -11.44200
C        -61.45601       89.90399      -10.17899
H        -61.33975       90.87872      -10.36968
C        -61.50601       89.71298       -8.66699
O        -61.79800       90.65499       -7.93099
C        -62.74401       89.35499      -10.81299
H        -62.63198       88.37227      -10.96037
H        -63.50220       89.51321      -10.18046
C        -63.09701       89.99898      -12.14899
H        -63.17602       90.98604      -12.00948
H        -62.35505       89.81133      -12.79266
C        -64.40201       89.49498      -12.76099
O        -65.39901       89.25999      -12.02600
O        -64.40701       89.34599      -14.00499
N        -27.64200      -28.61099        8.18199
H        -27.34400      -27.85700        8.79999
C        -27.82600      -28.36799        6.75299
H        -28.61825      -28.93224        6.52069
C        -26.63200      -28.81100        5.92199
O        -26.80201      -29.18399        4.75298
C        -28.09900      -26.89499        6.47899
H        -27.35418      -26.35542        6.87153
H        -28.12621      -26.75566        5.48912
C        -29.41000      -26.40400        7.06899
H        -29.34687      -26.44722        8.06605
H        -29.55238      -25.45595        6.78447
C        -30.60600      -27.22600        6.62499
O        -30.72700      -27.58199        5.45999
N        -31.49100      -27.53799        7.56799
H        -32.29500      -28.08999        7.26999
H        -31.39000      -27.24099        8.53899
N        -61.27900       88.49198       -8.18199
H        -60.98100       87.73798       -8.80099
C        -61.46301       88.24798       -6.75299
H        -62.25557       88.81174       -6.52059
C        -60.26901       88.69099       -5.92199
O        -60.43900       89.06398       -4.75298
C        -61.73600       86.77498       -6.47900
H        -60.99118       86.23542       -6.87153
H        -61.76321       86.63564       -5.48911
C        -63.04701       86.28398       -7.06899
H        -62.98387       86.32721       -8.06605
H        -63.18938       85.33594       -6.78447
C        -64.24300       87.10598       -6.62499
N        -65.12801       87.41799       -7.56799
H        -65.93200       87.96998       -7.26999
H        -65.02701       87.12098       -8.53800
O        -64.36400       87.46298       -5.45998
N        -25.43000      -28.78099        6.48599
H        -25.34900      -28.65599        7.49499
C        -24.22700      -28.92399        5.67899
H        -24.57278      -29.25464        4.80085
C        -23.26901      -29.96399        6.20999
O        -22.27500      -30.26200        5.53399
C        -23.50200      -27.56799        5.55999
H        -23.14605      -27.30566        6.45691
H        -22.74452      -27.65584        4.91308
C        -24.39800      -26.46599        5.07699
C        -24.92900      -26.51799        3.80299
H        -24.70384      -27.28872        3.20694
C        -24.72100      -25.39499        5.89299
H        -24.34708      -25.34769        6.81924
C        -25.76700      -25.52099        3.33899
H        -26.13821      -25.56739        2.41159
C        -25.56000      -24.38499        5.43699
H        -25.77837      -23.60907        6.02883
C        -26.09000      -24.45599        4.16699
H        -26.70756      -23.73964        3.84222
N        -59.06701       88.66098       -6.48599
H        -58.98601       88.53598       -7.49499
C        -57.86401       88.80399       -5.67900
H        -58.20977       89.13462       -4.80085
C        -56.90600       89.84399       -6.21000
O        -55.91200       90.14199       -5.53399
C        -57.13900       87.44798       -5.55999
H        -56.78305       87.18566       -6.45692
H        -56.38150       87.53584       -4.91307
C        -58.03501       86.34598       -5.07698
C        -58.56601       86.39798       -3.80298
H        -58.34083       87.16872       -3.20693
C        -58.35801       85.27499       -5.89299
H        -57.98386       85.22735       -6.81914
C        -59.40401       85.40099       -3.33899
H        -59.77499       85.44707       -2.41148
C        -59.19701       84.26599       -5.43698
H        -59.41575       83.49018       -6.02883
C        -59.72701       84.33698       -4.16698
H        -60.34484       83.62076       -3.84246
N        -23.53300      -30.52499        7.38799
H        -24.40000      -30.28300        7.86799
C        -22.62200      -31.47299        8.01199
H        -22.99651      -31.64151        8.92377
C        -21.22299      -30.87198        8.15700
O        -20.21099      -31.56499        8.02599
C        -22.59000      -32.78800        7.22499
H        -23.52872      -33.05919        7.01227
H        -22.08395      -32.64254        6.37484
C        -21.92500      -33.91900        7.99299
O        -21.88301      -33.91999        9.22399
N        -21.37600      -34.87400        7.25899
H        -20.93000      -35.63299        7.77399
H        -21.41101      -34.87299        6.23999
N        -57.16999       90.40499       -7.38799
H        -58.03701       90.16299       -7.86799
C        -56.25900       91.35299       -8.01199
H        -56.63350       91.52151       -8.92377
C        -54.85999       90.75199       -8.15699
O        -53.84800       91.44499       -8.02599
C        -56.22699       92.66799       -7.22499
H        -57.16571       92.93919       -7.01228
H        -55.72094       92.52254       -6.37484
C        -55.56199       93.79899       -7.99299
N        -55.01300       94.75499       -7.25899
H        -54.56700       95.51399       -7.77399
H        -55.04800       94.75299       -6.23999
O        -55.52000       93.80099       -9.22399
N        -21.15998      -29.57198        8.44199
H        -22.02899      -29.04698        8.54099
C        -19.89298      -28.87498        8.61699
H        -19.20569      -29.54002        8.32482
C        -19.67799      -28.48698       10.07399
O        -20.62598      -28.17999       10.79799
C        -19.82898      -27.60999        7.75499
H        -20.70220      -27.12878        7.83201
H        -19.09469      -27.02635        8.10167
C        -19.56498      -27.87798        6.28299
H        -20.29040      -28.46730        5.92735
H        -19.57077      -27.00759        5.79067
C        -18.22398      -28.55998        6.05999
H        -17.49395      -27.97921        6.42017
H        -18.21697      -29.43898        6.53673
C        -18.00498      -28.78798        4.56299
H        -18.78062      -29.30227        4.19708
H        -17.94736      -27.90063        4.10550
N        -16.76398      -29.54698        4.23800
H        -16.61798      -29.69898        3.24000
H        -16.74499      -30.43399        4.74100
H        -15.94899      -29.09498        4.65399
N        -54.79700       89.45299       -8.44199
H        -55.66599       88.92799       -8.54099
C        -53.53000       88.75498       -8.61699
H        -52.84238       89.41962       -8.32468
C        -53.31500       88.36699      -10.07399
O        -54.26300       88.05998      -10.79799
C        -53.46599       87.48999       -7.75499
H        -54.33921       87.00877       -7.83201
H        -52.73170       86.90635       -8.10167
C        -53.20200       87.75799       -6.28299
H        -53.92781       88.34677       -5.92730
H        -53.20727       86.88750       -5.79084
C        -51.86100       88.44099       -6.06000
H        -51.13052       87.86105       -6.42065
H        -51.85461       89.32038       -6.53601
C        -51.64200       88.66799       -4.56298
H        -52.41767       89.18193       -4.19666
H        -51.58419       87.78036       -4.10606
N        -50.40099       89.42699       -4.23798
H        -50.25499       89.57798       -3.23998
H        -50.38300       90.31399       -4.74099
H        -49.58600       88.97599       -4.65398
N        -18.41298      -28.48499       10.47799
H        -17.70999      -28.81498        9.81699
C        -17.94299      -28.04699       11.79699
H        -18.74441      -27.79798       12.34079
C        -17.02498      -26.84298       11.59399
O        -15.94898      -27.00299       11.00799
C        -17.18399      -29.18799       12.49999
H        -16.51495      -29.55869       11.85582
C        -18.14799      -30.32599       12.85499
H        -18.46530      -30.19531       13.79427
H        -18.92867      -30.29041       12.23109
C        -16.37598      -28.68398       13.72899
H        -15.89041      -29.43753       14.17213
H        -16.97968      -28.26591       14.40779
H        -15.69915      -27.99998       13.45687
C        -17.50698      -31.70698       12.74899
H        -18.16126      -32.42495       12.98661
H        -16.72471      -31.78733       13.36668
H        -17.18349      -31.88148       11.81899
N        -52.04999       88.36499      -10.47799
H        -51.34700       88.69499       -9.81699
C        -51.58000       87.92699      -11.79700
H        -52.38116       87.67675      -12.34061
C        -50.66200       86.72398      -11.59399
O        -49.58600       86.88299      -11.00799
C        -50.82100       89.06899      -12.49999
H        -50.15232       89.44096      -11.85616
C        -51.78500       90.20698      -12.85499
H        -52.10230       90.07632      -13.79426
H        -52.56567       90.17142      -12.23109
C        -50.01300       88.56398      -13.72899
H        -49.52729       89.31717      -14.17261
H        -50.61681       88.14564      -14.40751
H        -49.33629       87.88001      -13.45650
C        -51.14399       91.58799      -12.74899
H        -51.79826       92.30595      -12.98661
H        -50.36169       91.66833      -13.36668
H        -50.82049       91.76249      -11.81899
N        -17.37298      -25.64098       12.05099
C        -16.43298      -24.51198       11.91399
H        -16.15551      -24.39700       10.96016
C        -15.14099      -24.75498       12.69499
O        -15.15898      -25.28298       13.80399
C        -17.21699      -23.31899       12.48099
H        -16.98709      -23.16694       13.44224
H        -17.02821      -22.48822       11.95734
C        -18.68599      -23.73398       12.33200
H        -19.26410      -23.25645       12.99362
H        -19.01914      -23.55371       11.40651
C        -18.66298      -25.22599       12.61499
H        -18.69483      -25.41715       13.59603
H        -19.41492      -25.70104       12.15791
N        -51.01000       85.52199      -12.05099
C        -50.07000       84.39199      -11.91399
H        -49.79256       84.27573      -10.96030
C        -48.77800       84.63499      -12.69499
O        -48.79600       85.16299      -13.80399
C        -50.85400       83.19999      -12.48099
H        -50.62403       83.04841      -13.44231
H        -50.66489       82.36909      -11.95767
C        -52.32300       83.61398      -12.33199
H        -52.90087       83.13625      -12.99367
H        -52.65610       83.43351      -11.40653
C        -52.30000       85.10599      -12.61499
H        -52.33187       85.29696      -13.59606
H        -53.05213       85.58082      -12.15803
N        -14.00600      -24.35799       12.09799
H        -14.06402      -23.89401       11.19098
C        -12.68601      -24.56600       12.70099
H        -12.91227      -24.99559       13.57521
C        -11.91401      -23.28200       12.98299
O        -10.86201      -23.34200       13.64499
C        -11.82201      -25.45799       11.80099
H        -11.76824      -25.04628       10.89127
H        -10.90423      -25.52257       12.19276
C        -12.36302      -26.85200       11.64998
H        -13.30285      -26.81049       11.31096
H        -11.79681      -27.36155       11.00209
C        -12.33802      -27.53700       12.99398
H        -11.39494      -27.59903       13.32067
H        -12.88362      -27.01227       13.64742
N        -12.88599      -28.88898       12.92499
H        -13.35099      -29.17699       12.06399
C        -12.81299      -29.76699       13.92300
N        -12.21300      -29.43399       15.06899
H        -11.80802      -28.50500       15.18299
H        -12.15699      -30.10698       15.83399
N        -13.34098      -30.97698       13.77499
H        -13.79898      -31.23098       12.89999
H        -13.28498      -31.64998       14.53999
N        -47.64299       84.23899      -12.09799
H        -47.70099       83.77598      -11.19099
C        -46.32300       84.44698      -12.70099
H        -46.54910       84.87774      -13.57467
C        -45.55100       83.16199      -12.98299
O        -44.49900       83.22199      -13.64499
C        -45.45900       85.33799      -11.80099
H        -45.40563       84.92573      -10.89148
H        -44.54115       85.40185      -12.19274
C        -45.99999       86.73299      -11.64999
H        -46.93987       86.69217      -11.31092
H        -45.43359       87.24295      -11.00259
C        -45.97500       87.41698      -12.99399
H        -45.03192       87.47875      -13.32077
H        -46.52070       86.89196      -13.64709
N        -46.52299       88.76899      -12.92499
H        -46.98800       89.05698      -12.06399
C        -46.44999       89.64699      -13.92299
N        -45.85000       89.31399      -15.06899
H        -45.44499       88.38499      -15.18299
H        -45.79400       89.98699      -15.83399
N        -46.97799       90.85799      -13.77499
H        -47.43600       91.11198      -12.89999
H        -46.92200       91.53098      -14.53999
N        -12.38801      -22.13400       12.49999
H        -13.23801      -22.15400       11.93699
C        -11.74101      -20.85399       12.74399
H        -10.97286      -21.03702       13.35754
C        -12.73501      -19.92299       13.42099
O        -13.84301      -19.71900       12.91098
C        -11.20801      -20.24099       11.42599
H        -10.76336      -19.36119       11.59403
H        -11.95153      -20.09013       10.77451
H        -10.53903      -20.84598       10.99417
N        -46.02500       82.01398      -12.49999
H        -46.87500       82.03399      -11.93699
C        -45.37800       80.73399      -12.74399
H        -44.60975       80.91634      -13.35761
C        -46.37200       79.80399      -13.42099
O        -47.48000       79.59999      -12.91099
C        -44.84500       80.12099      -11.42599
H        -44.40034       79.24119      -11.59403
H        -45.58851       79.97011      -10.77451
H        -44.17601       80.72597      -10.99418
N        -12.34301      -19.37700       14.57199
H        -11.49801      -19.72000       15.02899
C        -13.09801      -18.30400       15.18399
H        -14.06569      -18.55452       15.15506
H        -12.80214      -18.22489       16.13593
C        -12.88501      -16.98400       14.46599
O        -11.84701      -16.74199       13.85498
N        -45.97999       79.25698      -14.57199
H        -45.13500       79.59999      -15.02800
C        -46.73499       78.18499      -15.18399
H        -46.43918       78.10657      -16.13600
H        -47.70249       78.43616      -15.15483
C        -46.52200       76.86398      -14.46599
O        -45.48400       76.62299      -13.85499
N        -13.89901      -16.11499       14.53899
H        -14.68001      -16.32300       15.16099
C        -13.93101      -14.87299       13.75799
H        -13.00851      -14.66896       13.43032
C        -14.44901      -13.79100       14.69598
O        -15.66101      -13.67800       14.91198
C        -14.83301      -15.02000       12.53199
H        -14.73601      -15.95817       12.19971
H        -15.77447      -14.86834       12.83306
C        -14.59801      -14.10800       11.34799
C        -15.54001      -13.33800       10.71299
H        -16.49882      -13.26467       10.98741
C        -13.37501      -13.92899       10.61599
N        -14.96801      -12.67400        9.63199
H        -15.45402      -12.03900        8.99899
C        -13.64401      -13.01499        9.55898
C        -12.07301      -14.42200       10.76799
H        -11.84970      -15.05961       11.50525
C        -12.66001      -12.59899        8.65399
H        -12.87518      -11.96495        7.91123
C        -11.08101      -13.99600        9.85299
H        -10.14768      -14.34375        9.94217
C        -11.38601      -13.09299        8.82199
H        -10.66220      -12.80240        8.19618
N        -47.53600       75.99499      -14.53899
H        -48.31700       76.20299      -15.16100
C        -47.56800       74.75399      -13.75799
H        -46.64512       74.55185      -13.43019
C        -48.08600       73.67098      -14.69599
O        -49.29801       73.55798      -14.91199
C        -48.47000       74.89998      -12.53199
H        -48.37386       75.83824      -12.19969
H        -49.41131       74.74745      -12.83306
C        -48.23500       73.98899      -11.34799
C        -49.17700       73.21798      -10.71299
H        -50.13571       73.14421      -10.98763
C        -47.01200       73.80999      -10.61599
C        -47.28100       72.89499       -9.55899
C        -45.71000       74.30199      -10.76799
H        -45.48638       74.93919      -11.50551
N        -48.60500       72.55399       -9.63199
H        -49.09100       71.91898       -8.99899
C        -46.29700       72.47999       -8.65399
H        -46.51209       71.84636       -7.91085
C        -44.71800       73.87599       -9.85299
H        -43.78454       74.22332       -9.94252
C        -45.02300       72.97399       -8.82199
H        -44.29927       72.68382       -8.19585
N        -13.53701      -13.02900       15.28198
H        -12.55101      -13.21600       15.09699
C        -13.88501      -11.93699       16.17799
H        -14.88281      -11.88602       16.13539
C        -13.23801      -10.65700       15.68799
O        -12.56301       -9.94300       16.44199
C        -13.45101      -12.19800       17.62499
H        -12.45355      -12.26336       17.65277
H        -13.75104      -11.43092       18.19208
C        -14.00301      -13.45099       18.23099
H        -13.88813      -14.19122       17.56852
H        -13.47372      -13.65511       19.05450
C        -15.49501      -13.32600       18.60199
O        -16.33652      -14.11482       18.15619
N        -15.81252      -12.32321       19.39336
H        -16.79938      -12.24083       19.63918
H        -15.11787      -11.67221       19.76107
N        -47.17400       72.90898      -15.28199
H        -46.18800       73.09599      -15.09699
C        -47.52200       71.81698      -16.17799
H        -48.51979       71.76601      -16.13539
C        -46.87500       70.53699      -15.68799
O        -46.20000       69.82299      -16.44199
C        -47.08799       72.07799      -17.62500
H        -46.09049       72.14287      -17.65266
H        -47.38831       71.31096      -18.19197
C        -47.64000       73.33198      -18.23099
H        -47.52527       74.07214      -17.56842
H        -47.11085       73.53640      -19.05452
C        -49.13201       73.20698      -18.60199
N        -49.93401       74.11498      -18.08899
H        -50.92101       74.03198      -18.33399
H        -49.60201       74.85198      -17.46599
O        -49.53400       72.31399      -19.35699
N        -13.42901      -10.35600       14.39998
H        -14.13101      -10.85399       13.85299
C        -12.61901       -9.30200       13.78199
H        -11.67324       -9.51771       14.02485
C        -12.94801       -7.93200       14.37098
O        -12.09301       -7.04199       14.39998
C        -12.76901       -9.32400       12.24399
H        -12.12511       -8.65886       11.86586
C        -14.18900       -8.92300       11.80199
H        -14.84781       -9.52562       12.25235
H        -14.35712       -7.97740       12.08052
C        -12.43901      -10.71800       11.69999
H        -12.53238      -10.74564       10.70474
H        -13.05217      -11.40751       12.08548
H        -11.50097      -10.97887       11.92805
C        -14.37702       -9.03300       10.27399
H        -15.30382       -8.76888       10.00701
H        -14.22201       -9.96980        9.96036
H        -13.73617       -8.43691        9.79024
N        -47.06600       70.23599      -14.39999
H        -47.76800       70.73399      -13.85299
C        -46.25600       69.18299      -13.78199
H        -45.31051       69.40010      -14.02477
C        -46.58500       67.81299      -14.37099
O        -45.73000       66.92199      -14.39999
C        -46.40600       69.20399      -12.24399
H        -45.76297       68.53770      -11.86638
C        -47.82600       68.80399      -11.80199
H        -48.48428       69.40749      -12.25191
H        -47.99489       67.85874      -12.08121
C        -46.07599       70.59899      -11.69999
H        -46.16914       70.62679      -10.70473
H        -46.68939       71.28830      -12.08547
H        -45.13805       70.86003      -11.92832
C        -48.01400       68.91299      -10.27400
H        -48.94104       68.64944      -10.00727
H        -47.85823       69.84943       -9.95965
H        -47.37368       68.31601       -9.79064
N        -14.15801       -7.75200       14.89099
H        -14.82102       -8.52400       14.96899
C        -14.50502       -6.40299       15.34899
H        -13.67216       -5.90373       15.11004
C        -14.66602       -6.15299       16.85398
O        -14.54001       -4.99999       17.27999
C        -15.78202       -5.95799       14.61498
H        -15.71884       -6.23680       13.65672
H        -16.57126       -6.40116       15.04008
C        -15.99001       -4.45000       14.66599
O        -15.00301       -3.69300       14.70899
O        -17.16601       -4.03100       14.65299
N        -47.79500       67.63199      -14.89100
H        -48.45800       68.40299      -14.96799
C        -48.14200       66.28399      -15.34899
H        -47.30849       65.78588      -15.10986
C        -48.30300       66.03399      -16.85399
O        -48.17700       64.87999      -17.27999
C        -49.41900       65.83799      -14.61499
H        -49.35603       66.11631      -13.65657
H        -50.20855       66.28080      -15.03984
C        -49.62700       64.33099      -14.66599
O        -48.64000       63.57298      -14.70899
O        -50.80301       63.91098      -14.65299
N        -14.93701       -7.16299       17.69699
C        -15.22902       -6.84399       19.11699
H        -16.00762       -6.21750       19.15301
C        -14.11801       -6.08399       19.83699
O        -12.92401       -6.25000       19.56099
C        -15.46501       -8.22399       19.76299
H        -14.60393       -8.68065       19.98655
H        -16.03019       -8.15652       20.58519
C        -16.19901       -8.94899       18.64899
H        -16.15582       -9.93831       18.78823
H        -17.15522       -8.65844       18.61377
C        -15.45001       -8.53900       17.36599
H        -14.69128       -9.16050       17.17093
H        -16.06504       -8.50574       16.57818
N        -48.57399       67.04299      -17.69699
C        -48.86600       66.72399      -19.11699
H        -49.64395       66.09669      -19.15298
C        -47.75500       65.96499      -19.83699
O        -46.56100       66.12999      -19.56099
C        -49.10200       68.10499      -19.76299
H        -48.24104       68.56209      -19.98613
H        -49.66714       68.03813      -20.58525
C        -49.83600       68.82899      -18.64899
H        -49.79322       69.81833      -18.78801
H        -50.79208       68.53800      -18.61404
C        -49.08699       68.41899      -17.36599
H        -48.32826       69.04049      -17.17093
H        -49.70201       68.38573      -16.57818
N        -14.53601       -5.20798       20.74999
H        -15.47801       -5.30500       21.12998
C        -13.68101       -4.09899       21.23299
H        -13.08142       -3.81928       20.48315
C        -12.83902       -4.60299       22.40799
O        -13.07101       -4.27198       23.55698
C        -14.53401       -2.89000       21.62399
H        -14.86242       -3.02618       22.55865
H        -13.95728       -2.07384       21.58856
C        -15.74601       -2.66400       20.71499
C        -15.65101       -2.78399       19.33598
H        -14.77446       -3.03017       18.92237
C        -16.97102       -2.29600       21.27099
H        -17.04547       -2.19279       22.26285
C        -16.76201       -2.56599       18.51599
H        -16.67637       -2.66962       17.52505
C        -18.10701       -2.06600       20.46799
H        -18.97967       -1.80911       20.88328
C        -17.99201       -2.20400       19.07299
H        -18.78423       -2.04433       18.48400
N        -48.17300       65.08799      -20.74999
H        -49.11500       65.18399      -21.12899
C        -47.31800       63.97999      -21.23299
H        -46.71806       63.70218      -20.48272
C        -46.47599       64.48299      -22.40799
O        -46.70799       64.15299      -23.55699
C        -48.17099       62.76999      -21.62399
H        -48.49953       62.90567      -22.55867
H        -47.59421       61.95387      -21.58823
C        -49.38300       62.54398      -20.71499
C        -49.28801       62.66398      -19.33599
H        -48.41126       62.90948      -18.92240
C        -50.60800       62.17598      -21.27099
H        -50.68235       62.07207      -22.26279
C        -50.39900       62.44699      -18.51599
H        -50.31362       62.55197      -17.52518
C        -51.74401       61.94699      -20.46799
H        -52.61699       61.69139      -20.88340
C        -51.62901       62.08398      -19.07300
H        -52.42092       61.92299      -18.48396
N        -11.80502       -5.37299       22.09299
H        -11.53302       -5.46099       21.11399
C        -11.05201       -6.09200       23.09899
H        -10.08771       -6.07604       22.83467
H        -11.16686       -5.61625       23.97104
C        -11.53601       -7.52700       23.21998
O        -12.56101       -7.92699       22.65999
N        -45.44200       65.25399      -22.09299
H        -45.17100       65.34299      -21.11399
C        -44.68900       65.97199      -23.09899
H        -44.80406       65.49594      -23.97084
H        -43.72469       65.95579      -22.83472
C        -45.17300       67.40699      -23.21999
O        -46.19800       67.80799      -22.66000
N        -10.77701       -8.33300       23.94899
H        -10.00601       -7.96199       24.50399
C        -11.06601       -9.75599       23.93998
H        -12.03914       -9.82688       23.72087
C        -10.83001      -10.36400       25.30799
O         -9.90301       -9.97299       26.02299
C        -10.23201      -10.47200       22.86899
H         -9.27454      -10.50046       23.15609
H        -10.57249      -11.40465       22.74984
C        -10.29801       -9.78599       21.55299
N        -11.33901       -9.97600       20.67399
H        -12.11301      -10.62700       20.80598
C         -9.52501       -8.81400       21.02599
H         -8.70147       -8.42062       21.43468
C        -11.17701       -9.18400       19.63599
H        -11.77983       -9.13259       18.83976
N        -10.08401       -8.46900       19.82399
H         -9.71501       -7.77100       19.17799
N        -44.41400       68.21299      -23.94899
H        -43.64300       67.84199      -24.50399
C        -44.70300       69.63599      -23.93999
H        -45.67616       69.70616      -23.72086
C        -44.46700       70.24499      -25.30799
O        -43.53999       69.85299      -26.02299
C        -43.86900       70.35199      -22.86899
H        -42.91152       70.38046      -23.15609
H        -44.20947       71.28464      -22.74984
C        -43.93500       69.66599      -21.55299
C        -43.16200       68.69499      -21.02599
H        -42.33800       68.30236      -21.43450
N        -44.97600       69.85599      -20.67399
H        -45.74999       70.50699      -20.80599
C        -44.81400       69.06399      -19.63599
H        -44.72091       69.61267      -18.80516
H        -45.60437       68.45762      -19.54858
N        -43.72099       68.34899      -19.82399
H        -43.35199       67.65099      -19.17800
N        -11.66701      -11.34399       25.64099
H        -12.29801      -11.69200       24.91899
C        -11.74801      -11.95500       26.95699
H        -11.30181      -11.30322       27.57024
C        -11.01601      -13.28500       26.98399
O        -10.84901      -13.95199       25.96399
C        -13.21001      -12.18400       27.35399
H        -13.29122      -12.36789       28.33357
H        -13.77468      -11.39408       27.11486
O        -13.71601      -13.31000       26.65499
H        -14.47469      -13.65056       27.13458
N        -45.30400       71.22399      -25.64099
H        -45.93599       71.57099      -24.91899
C        -45.38499       71.83499      -26.95699
H        -44.93879       71.18321      -27.57025
C        -44.65299       73.16499      -26.98399
O        -44.48600       73.83199      -25.96399
C        -46.84700       72.06398      -27.35399
H        -46.92807       72.24735      -28.33367
H        -47.41157       71.27412      -27.11453
O        -47.35299       73.19098      -26.65499
H        -48.25999       73.33298      -26.90099
N        -10.62101      -13.68700       28.19199
H        -10.81201      -13.10600       29.00798
C         -9.91701      -14.95400       28.35199
H         -9.12459      -14.91077       27.74355
C        -10.80201      -16.11100       27.92999
O        -10.35001      -17.03599       27.23799
C         -9.46501      -15.12600       29.80699
H         -8.98019      -15.99167       29.93168
H        -10.24827      -15.12006       30.42865
H         -8.84965      -14.38685       30.08084
N        -44.25800       73.56699      -28.19199
H        -44.44899       72.98599      -29.00799
C        -43.55400       74.83398      -28.35199
H        -42.76161       74.78938      -27.74359
C        -44.43900       75.99198      -27.92999
O        -43.98699       76.91599      -27.23799
C        -43.10199       75.00699      -29.80699
H        -42.61724       75.87278      -29.93113
H        -43.88525       75.00139      -30.42865
H        -42.48657       74.26808      -30.08133
N        -12.07201      -16.07400       28.34699
H        -12.37301      -15.30000       28.93998
C        -13.04401      -17.10400       27.98299
H        -12.64812      -17.97538       28.27273
C        -13.24401      -17.18100       26.47399
O        -13.48901      -18.26700       25.92699
C        -14.36801      -16.84200       28.72399
H        -14.54266      -15.85763       28.74675
C        -15.54101      -17.47500       27.99799
H        -16.39824      -17.30206       28.48302
H        -15.42429      -18.46538       27.92370
H        -15.63139      -17.10591       27.07298
C        -14.26601      -17.37299       30.15799
H        -15.11593      -17.21395       30.66033
H        -13.52567      -16.92110       30.65565
H        -14.08490      -18.35644       30.16393
N        -45.70900       75.95399      -28.34699
H        -46.01000       75.17999      -28.93899
C        -46.68100       76.98398      -27.98299
H        -46.28510       77.85537      -28.27273
C        -46.88100       77.06098      -26.47399
O        -47.12600       78.14699      -25.92699
C        -48.00500       76.72198      -28.72399
H        -48.17941       75.73757      -28.74673
C        -49.17801       77.35599      -27.99799
H        -50.03535       77.18317      -28.48286
H        -49.06085       78.34636      -27.92418
H        -49.26843       76.98738      -27.07281
C        -47.90300       77.25399      -30.15799
H        -48.75285       77.09504      -30.66049
H        -47.16250       76.80256      -30.65587
H        -47.72211       78.23747      -30.16334
N        -13.13001      -16.05700       25.76299
H        -13.00201      -15.15599       26.22398
C        -13.19401      -16.15399       24.30398
H        -14.10645      -16.51029       24.10272
C        -12.14001      -17.11699       23.78998
O        -12.43101      -18.00200       22.97499
C        -13.02901      -14.78699       23.64199
H        -13.73278      -14.17600       24.00446
H        -12.12466      -14.43137       23.87792
C        -13.16201      -14.85600       22.09099
H        -13.01794      -13.94217       21.71131
H        -12.46731      -15.47958       21.73249
C        -14.52901      -15.35200       21.62599
O        -15.55001      -15.00800       22.21299
N        -14.54800      -16.17900       20.57799
H        -15.46101      -16.51000       20.26699
H        -13.69901      -16.46500       20.08999
N        -46.76699       75.93799      -25.76299
H        -46.63900       75.03699      -26.22399
C        -46.83100       76.03399      -24.30399
H        -47.74413       76.38842      -24.10257
C        -45.77700       76.99799      -23.78999
O        -46.06800       77.88199      -22.97499
C        -46.66600       74.66799      -23.64199
H        -47.36963       74.05706      -24.00483
H        -45.76157       74.31269      -23.87815
C        -46.79900       74.73599      -22.09099
H        -46.65571       73.82175      -21.71198
H        -46.10375       75.35870      -21.73203
C        -48.16600       75.23298      -21.62599
N        -48.18500       76.05999      -20.57799
H        -49.09800       76.39199      -20.26700
H        -47.33600       76.34699      -20.08999
O        -49.18700       74.88798      -22.21300
N        -10.90401      -16.97000       24.27699
H        -10.72601      -16.23799       24.96499
C         -9.81201      -17.81900       23.85698
H         -9.69010      -17.67868       22.87442
H         -8.99417      -17.50967       24.34220
C        -10.02001      -19.29000       24.12499
O        -10.00601      -20.10900       23.19099
N        -44.54100       76.84999      -24.27699
H        -44.36299       76.11699      -24.96399
C        -43.44899       77.69999      -23.85699
H        -42.63098       77.39098      -24.34212
H        -43.32702       77.55996      -22.87438
C        -43.65700       79.17098      -24.12499
O        -43.64299       79.98899      -23.19099
N        -10.24501      -19.64899       25.38399
H        -10.45201      -18.94900       26.09599
C        -10.19001      -21.06199       25.72499
H         -9.59652      -21.45230       25.02112
C        -11.53701      -21.75700       25.61799
O        -11.58301      -22.95100       25.30299
C         -9.60001      -21.24600       27.13599
H         -9.20686      -22.16450       27.17802
H         -8.87434      -20.56702       27.24730
C        -10.54200      -21.10200       28.33698
C        -11.33001      -22.16100       28.76798
H        -11.30029      -23.03017       28.27437
C        -10.58301      -19.91600       29.06899
H        -10.00149      -19.15123       28.79158
C        -12.16801      -22.02900       29.88699
H        -12.73859      -22.79436       30.18473
C        -11.40501      -19.77199       30.16498
H        -11.42955      -18.90564       30.66381
C        -12.19502      -20.82900       30.57199
O        -13.00801      -20.66600       31.67098
H        -12.74945      -19.86027       32.12433
N        -43.88200       79.52899      -25.38399
H        -44.08900       78.82898      -26.09599
C        -43.82700       80.94199      -25.72499
H        -43.23333       81.33167      -25.02092
C        -45.17399       81.63799      -25.61799
O        -45.21999       82.83199      -25.30299
C        -43.23700       81.12599      -27.13599
H        -42.84323       82.04424      -27.17780
H        -42.51178       80.44657      -27.24755
C        -44.17900       80.98298      -28.33700
C        -44.96700       82.04099      -28.76799
H        -44.93758       82.91017      -28.27437
C        -44.21999       79.79599      -29.06899
H        -43.63890       79.03094      -28.79143
C        -45.80500       81.90899      -29.88699
H        -46.37557       82.67435      -30.18474
C        -45.04200       79.65298      -30.16499
H        -45.06628       78.78683      -30.66417
C        -45.83199       80.70899      -30.57199
O        -46.64500       80.54599      -31.67099
H        -47.18900       81.27298      -31.95099
N        -12.63201      -21.04999       25.87499
H        -12.56101      -20.04000       26.00199
C        -13.93901      -21.70200       25.97799
H        -13.72979      -22.67577       26.06735
C        -14.78101      -21.50000       24.72599
O        -15.31101      -22.45899       24.17199
C        -14.69901      -21.18299       27.20699
H        -14.09236      -21.25147       27.99899
H        -14.93097      -20.22363       27.04635
C        -15.98601      -21.91700       27.54799
H        -16.54027      -21.99934       26.71972
C        -15.69301      -23.34299       28.09299
H        -16.54156      -23.82270       28.31616
H        -15.13576      -23.30218       28.92231
H        -15.19906      -23.89034       27.41741
C        -16.76501      -21.10600       28.54099
H        -17.61959      -21.56386       28.78592
H        -16.99398      -20.20672       28.16832
H        -16.23970      -20.96620       29.38033
N        -46.26900       80.92999      -25.87499
H        -46.19799       79.91999      -26.00199
C        -47.57600       81.58199      -25.97799
H        -47.36663       82.55572      -26.06742
C        -48.41799       81.37999      -24.72599
O        -48.94799       82.33999      -24.17199
C        -48.33600       81.06399      -27.20699
H        -47.72936       81.13325      -27.99895
H        -48.56756       80.10442      -27.04699
C        -49.62300       81.79699      -27.54800
H        -50.17733       81.87726      -26.71958
C        -49.32999       83.22399      -28.09299
H        -50.17861       83.70353      -28.31636
H        -48.77246       83.18344      -28.92215
H        -48.83637       83.77135      -27.41716
C        -50.40200       80.98699      -28.54099
H        -51.25665       81.44507      -28.78541
H        -50.63092       80.08746      -28.16887
H        -49.87689       80.84771      -29.38055
N        -14.91401      -20.26699       24.25999
H        -14.58301      -19.47700       24.81299
C        -15.52901      -20.03500       22.96499
H        -16.13779      -20.81175       22.80368
C        -14.50901      -20.04599       21.82999
O        -14.80102      -19.58700       20.71999
C        -16.34500      -18.74700       23.02199
H        -15.85002      -18.00584       23.47548
H        -16.63929      -18.44567       22.11501
C        -17.51201      -19.28200       23.87199
H        -17.24258      -20.18756       24.19962
C        -17.77701      -18.50300       25.17198
H        -18.54420      -18.89863       25.67681
H        -17.99687      -17.54686       24.97835
H        -16.97512      -18.51910       25.76923
C        -18.75198      -19.45998       23.01099
H        -19.51749      -19.80738       23.55258
H        -18.58241      -20.10735       22.26791
H        -19.03308      -18.59110       22.60350
N        -48.55100       80.14699      -24.25999
H        -48.22000       79.35699      -24.81299
C        -49.16600       79.91499      -22.96500
H        -49.77513       80.69146      -22.80359
C        -48.14600       79.92699      -21.82999
O        -48.43799       79.46799      -20.71999
C        -49.98200       78.62699      -23.02199
H        -49.48700       77.88583      -23.47548
H        -50.27628       78.32565      -22.11501
C        -51.14901       79.16199      -23.87199
H        -50.87957       80.06755      -24.19962
C        -51.41401       78.38298      -25.17199
H        -52.18121       78.77864      -25.67680
H        -51.63385       77.42685      -24.97835
H        -50.61210       78.39910      -25.76923
C        -52.38900       79.33998      -23.01099
H        -53.15450       79.68738      -23.55259
H        -52.21943       79.98734      -22.26791
H        -52.67010       78.47110      -22.60350
N        -13.33602      -20.60500       22.07799
H        -13.08101      -20.83800       23.03799
C        -12.41401      -20.88800       21.00699
H        -12.86352      -20.67433       20.13964
H        -11.61103      -20.30275       21.11969
C        -12.01102      -22.34400       21.04399
O        -12.60101      -23.18600       20.35898
N        -46.97300       80.48599      -22.07799
H        -46.71800       80.71899      -23.03799
C        -46.05099       80.76899      -21.00699
H        -45.24801       80.18374      -21.11969
H        -46.50050       80.55532      -20.13964
C        -45.64800       82.22499      -21.04399
O        -46.23800       83.06598      -20.35899
N        -11.00701      -22.65299       21.86799
H        -10.62601      -21.93600       22.48599
C        -10.44501      -24.00200       21.89899
H        -10.08697      -24.16441       20.97952
C        -11.51501      -25.06099       22.19399
O        -11.59801      -26.09000       21.51198
C         -9.32001      -24.06200       22.93699
H         -8.91821      -24.97681       22.97750
H         -9.66160      -23.83565       23.84916
H         -8.59068      -23.41562       22.71277
N        -44.64400       82.53399      -21.86799
H        -44.26299       81.81699      -22.48599
C        -44.08200       83.88199      -21.89900
H        -43.72390       84.04372      -20.97941
C        -45.15199       84.94099      -22.19399
O        -45.23500       85.97099      -21.51199
C        -42.95700       83.94199      -22.93699
H        -42.55507       84.85676      -22.97738
H        -43.29862       83.71581      -23.84920
H        -42.22775       83.29548      -22.71286
N        -12.34101      -24.83399       23.20999
H        -12.31501      -23.94700       23.71299
C        -13.28701      -25.88000       23.59299
H        -12.73393      -26.71285       23.61368
C        -14.39700      -26.05200       22.56799
O        -15.08298      -27.07798       22.58599
C        -13.89801      -25.58699       24.97199
H        -14.00048      -24.59683       25.06733
H        -14.79761      -26.02136       25.01681
C        -13.07201      -26.09099       26.14998
H        -12.20777      -25.58851       26.17407
H        -13.58036      -25.92114       26.99420
C        -12.76900      -27.58300       26.05199
O        -13.70898      -28.40298       26.18499
O        -11.59400      -27.92800       25.83599
N        -45.97800       84.71498      -23.20999
H        -45.95200       83.82799      -23.71300
C        -46.92400       85.75999      -23.59299
H        -46.36991       86.59219      -23.61372
C        -48.03400       85.93298      -22.56799
O        -48.72000       86.95899      -22.58599
C        -47.53499       85.46799      -24.97199
H        -47.63850       84.47795      -25.06747
H        -48.43415       85.90331      -25.01675
C        -46.70899       85.97099      -26.14999
H        -45.84487       85.46829      -26.17383
H        -47.21734       85.80090      -26.99417
C        -46.40600       87.46299      -26.05199
O        -47.34600       88.28399      -26.18499
O        -45.23100       87.80799      -25.83599
N        -14.60201      -25.07000       21.68799
H        -14.10001      -24.18699       21.78199
C        -15.53898      -25.25898       20.59700
H        -16.31432      -25.73104       21.01652
C        -14.96699      -26.12399       19.48799
O        -15.70598      -26.50698       18.57700
C        -15.94098      -23.90899       20.01599
H        -15.10280      -23.38090       19.87997
H        -16.37384      -24.08162       19.13121
C        -16.89498      -23.04298       20.82499
H        -16.48953      -22.80447       21.70744
C        -17.20198      -21.75898       20.03299
H        -17.82851      -21.16663       20.53954
H        -17.62570      -21.97343       19.15294
H        -16.36617      -21.24024       19.85339
C        -18.15399      -23.82098       21.09399
H        -18.80407      -23.27807       21.62563
H        -17.95665      -24.65515       21.60899
H        -18.60108      -24.08578       20.23959
N        -48.23900       84.95099      -21.68799
H        -47.73699       84.06799      -21.78299
C        -49.17600       85.13899      -20.59699
H        -49.95184       85.60996      -21.01681
C        -48.60400       86.00398      -19.48799
O        -49.34300       86.38799      -18.57699
C        -49.57800       83.78999      -20.01599
H        -48.73954       83.26242      -19.87938
H        -50.01090       83.96344      -19.13140
C        -50.53200       82.92299      -20.82499
H        -50.12661       82.68386      -21.70730
C        -50.83900       81.63899      -20.03300
H        -51.46528       81.04649      -20.53968
H        -51.26298       81.85341      -19.15307
H        -50.00310       81.12037      -19.85314
C        -51.79100       83.70099      -21.09399
H        -52.44116       83.15799      -21.62544
H        -51.59368       84.53503      -21.60920
H        -52.23797       83.96598      -20.23959
N        -13.67201      -26.41400       19.52099
H        -13.12501      -26.16600       20.34599
C        -13.02201      -27.07300       18.41299
H        -12.31784      -27.66942       18.79822
H        -13.71533      -27.62856       17.95409
C        -12.38701      -26.13700       17.40699
O        -12.05701      -26.58200       16.30199
N        -47.30900       86.29399      -19.52099
H        -46.76200       86.04599      -20.34599
C        -46.65900       86.95299      -18.41299
H        -47.35234       87.50857      -17.95408
H        -45.95481       87.54941      -18.79822
C        -46.02400       86.01699      -17.40699
O        -45.69400       86.46299      -16.30199
N        -12.20901      -24.85999       17.74399
H        -12.53902      -24.52600       18.64999
C        -11.54701      -23.93400       16.82999
H        -11.86847      -24.18251       15.91626
C        -10.04301      -24.09200       16.96199
O         -9.51901      -24.14100       18.07499
C        -11.91301      -22.48200       17.13699
H        -11.74626      -22.31013       18.10788
H        -11.33000      -21.88372       16.58730
C        -13.34701      -22.12700       16.84399
C        -14.19501      -23.02900       16.22199
H        -13.85785      -23.93842       15.97850
C        -13.84201      -20.86899       17.18699
H        -13.24318      -20.20766       17.63868
C        -15.51898      -22.67998       15.93099
H        -16.12037      -23.33340       15.47124
C        -15.16501      -20.52400       16.90599
H        -15.51012      -19.62010       17.15872
C        -15.99401      -21.42600       16.28198
H        -16.94139      -21.17691       16.08097
N        -45.84600       84.73999      -17.74399
H        -46.17600       84.40599      -18.64999
C        -45.18399       83.81399      -16.82999
H        -45.50545       84.06251      -15.91626
C        -43.68000       83.97199      -16.96199
O        -43.15600       84.02199      -18.07499
C        -45.55000       82.36199      -17.13699
H        -45.38324       82.19012      -18.10789
H        -44.96698       81.76371      -16.58730
C        -46.98400       82.00699      -16.84399
C        -47.83199       82.90899      -16.22199
H        -47.49483       83.81841      -15.97851
C        -47.47900       80.74899      -17.18699
H        -46.88016       80.08765      -17.63869
C        -49.15600       82.55999      -15.93100
H        -49.75724       83.21337      -15.47100
C        -48.80200       80.40398      -16.90599
H        -49.14725       79.50004      -17.15840
C        -49.63100       81.30699      -16.28199
H        -50.57859       81.05840      -16.08130
N         -9.35301      -24.18000       15.83099
H         -9.84301      -24.26700       14.94099
C         -7.89601      -24.15199       15.86098
H         -7.66288      -24.66338       16.68810
C         -7.35401      -22.74400       15.95699
O         -6.17701      -22.56599       16.29198
C         -7.31701      -24.79500       14.60299
H         -7.60569      -24.26930       13.80279
H         -6.31877      -24.79159       14.66205
C         -7.77201      -26.20899       14.42499
O         -7.65001      -26.99499       15.38698
O         -8.26801      -26.52500       13.32799
N        -42.99000       84.05999      -15.83100
H        -43.48000       84.14698      -14.94099
C        -41.53300       84.03199      -15.86099
H        -41.29977       84.54287      -16.68839
C        -40.99100       82.62399      -15.95699
O        -39.81399       82.44699      -16.29199
C        -40.95399       84.67599      -14.60299
H        -41.24248       84.15059      -13.80253
H        -39.95575       84.67284      -14.66211
C        -41.40900       86.08999      -14.42499
O        -41.28700       86.87599      -15.38699
O        -41.90500       86.40499      -13.32799
N         -8.17401      -21.74400       15.64398
H         -9.16502      -21.93200       15.48999
C         -7.67301      -20.39100       15.51999
H         -6.95761      -20.30658       16.21358
C         -8.81101      -19.43400       15.80299
O         -9.99001      -19.80400       15.74599
C         -7.05101      -20.11500       14.12699
H         -6.65885      -19.19567       14.09452
H         -6.34080      -20.78817       13.92101
O         -8.00101      -20.19000       13.07398
H         -8.37778      -21.07293       13.06596
N        -41.81100       81.62399      -15.64399
H        -42.80200       81.81199      -15.48999
C        -41.31000       80.27199      -15.51999
H        -40.59447       80.18967      -16.21370
C        -42.44800       79.31399      -15.80299
O        -43.62700       79.68499      -15.74599
C        -40.68800       79.99499      -14.12699
H        -40.29629       79.07546      -14.09491
H        -39.97744       80.66770      -13.92067
O        -41.63800       80.06999      -13.07399
H        -41.25700       79.89999      -12.22099
N         -8.43501      -18.20800       16.16199
H         -7.45001      -18.04199       16.36899
C         -9.36500      -17.09500       16.27199
H        -10.15020      -17.30888       15.69083
C         -8.64801      -15.84500       15.76499
O         -7.44701      -15.65499       16.00299
C         -9.89601      -16.92800       17.71499
H        -10.32577      -17.78324       18.00457
C         -8.72501      -16.62500       18.70699
H         -9.06554      -16.51651       19.64094
H         -8.24945      -15.78264       18.45345
H         -8.05527      -17.36758       18.70833
C        -10.99401      -15.86200       17.75899
H        -11.34424      -15.74641       18.68849
H        -11.76205      -16.11410       17.17029
H        -10.64681      -14.97689       17.44907
N        -42.07200       78.08799      -16.16199
H        -41.08700       77.92199      -16.36899
C        -43.00200       76.97499      -16.27199
H        -43.78717       77.18887      -15.69083
C        -42.28499       75.72499      -15.76499
O        -41.08400       75.53498      -16.00300
C        -43.53299       76.80799      -17.71499
H        -43.96275       77.66323      -18.00457
C        -42.36200       76.50499      -18.70699
H        -42.70251       76.39651      -19.64095
H        -41.88643       75.66263      -18.45345
H        -41.69225       77.24756      -18.70833
C        -44.63100       75.74198      -17.75899
H        -44.98121       75.62639      -18.68849
H        -45.39903       75.99408      -17.17030
H        -44.28379       74.85688      -17.44907
N         -9.38001      -15.01700       15.02199
H        -10.38801      -15.16900       14.98299
C         -8.82301      -13.90900       14.26299
H         -7.85271      -13.83886       14.49449
C         -9.53301      -12.63500       14.67299
O        -10.76601      -12.60999       14.71798
C         -8.98101      -14.17800       12.75399
H         -9.95282      -14.18078       12.51821
H         -8.51480      -13.45872       12.23893
C         -8.40300      -15.49000       12.33799
N         -7.12601      -15.60799       11.84099
H         -6.48101      -14.83400       11.68099
C         -8.88802      -16.75000       12.43798
H         -9.78214      -17.01550       12.79860
C         -6.86601      -16.88199       11.60299
H         -6.01458      -17.24418       11.22367
N         -7.92101      -17.59500       11.95099
H         -8.00401      -18.60800       11.87099
N        -43.01700       74.89699      -15.02199
H        -44.02500       75.04799      -14.98399
C        -42.46000       73.78999      -14.26299
H        -41.48960       73.72120      -14.49452
C        -43.16999       72.51599      -14.67299
O        -44.40300       72.48999      -14.71799
C        -42.61800       74.05799      -12.75399
H        -43.58977       74.06053      -12.51812
H        -42.15162       73.33854      -12.23931
C        -42.04000       75.36999      -12.33799
C        -42.52499       76.62999      -12.43799
H        -43.41912       76.89549      -12.79860
N        -40.76300       75.48899      -11.84099
H        -40.11800       74.71498      -11.68099
C        -40.50300       76.76298      -11.60299
H        -40.31419       76.89364      -10.62971
H        -39.70954       77.05212      -12.13854
N        -41.55800       77.47498      -11.95099
H        -41.64200       78.48798      -11.87099
N         -8.77201      -11.58000       14.97199
H         -7.76001      -11.64399       14.86598
C         -9.36801      -10.33300       15.44999
H        -10.26385      -10.29784       15.00699
C         -8.50401       -9.16200       15.02499
O         -7.29401       -9.29900       14.84399
C         -9.55401      -10.30699       16.98298
H         -9.72240       -9.36266       17.26558
H        -10.34627      -10.87115       17.21547
C         -8.37301      -10.82200       17.78299
C         -8.26201      -12.16699       18.08199
H         -8.95582      -12.80348       17.74506
C         -7.41801       -9.94799       18.29799
H         -7.50492       -8.96870       18.11515
C         -7.18901      -12.65799       18.85299
H         -7.12291      -13.63653       19.04813
C         -6.32001      -10.41399       19.07899
H         -5.63896       -9.76981       19.42711
C         -6.20501      -11.77199       19.35199
H         -5.43832      -12.11771       19.89297
N        -42.40900       71.45999      -14.97199
H        -41.39700       71.52399      -14.86499
C        -43.00500       70.21299      -15.45000
H        -43.90078       70.17642      -15.00701
C        -42.14100       69.04299      -15.02499
O        -40.93100       69.17899      -14.84399
C        -43.19100       70.18799      -16.98299
H        -43.35974       69.24387      -17.26610
H        -43.98307       70.75255      -17.21508
C        -42.01000       70.70299      -17.78299
C        -41.89900       72.04698      -18.08199
H        -42.59282       72.68351      -17.74518
C        -41.05500       69.82799      -18.29799
H        -41.14218       68.84873      -18.11507
C        -40.82600       72.53798      -18.85299
H        -40.76017       73.51655      -19.04806
C        -39.95700       70.29398      -19.07899
H        -39.27597       69.64984      -19.42722
C        -39.84200       71.65299      -19.35200
H        -39.07534       71.99904      -19.89279
N         -9.13401       -8.00299       14.86699
H        -10.13201       -7.93299       15.06799
C         -8.40301       -6.83600       14.40899
H         -7.57590       -7.23556       14.01372
C         -8.02101       -5.90400       15.53799
O         -6.98901       -5.23700       15.44699
C         -9.20700       -6.04400       13.37299
H         -8.69806       -5.24151       13.06155
H        -10.07414       -5.72772       13.75778
H         -9.41306       -6.60695       12.57259
N        -42.77100       67.88299      -14.86699
H        -43.76900       67.81299      -15.06799
C        -42.04000       66.71599      -14.40900
H        -41.21288       67.11555      -14.01372
C        -41.65800       65.78399      -15.53799
O        -40.62599       65.11699      -15.44699
C        -42.84400       65.92399      -13.37299
H        -42.33503       65.12150      -13.06156
H        -43.71112       65.60770      -13.75778
H        -43.05005       66.48693      -12.57259
N         -8.81501       -5.84600       16.59498
H         -9.56501       -6.53100       16.68699
C         -8.65201       -4.83600       17.63099
H         -8.17805       -4.07736       17.18396
C         -7.82501       -5.38699       18.77499
O         -8.23301       -6.35100       19.42699
C        -10.00202       -4.37299       18.16999
H        -10.52637       -5.17540       18.45492
H         -9.84612       -3.77884       18.95909
C        -10.82301       -3.61099       17.16699
H        -10.31670       -2.80133       16.87020
H        -11.00930       -4.19594       16.37760
C        -12.12401       -3.18600       17.79299
H        -12.53888       -3.96453       18.26389
H        -11.95514       -2.45053       18.44916
N        -13.07101       -2.69900       16.79699
H        -13.80501       -3.33699       16.48899
C        -13.04601       -1.47500       16.25799
N        -12.11801       -0.58600       16.61799
H        -11.41301       -0.84200       17.30999
H        -12.09901        0.34699       16.20699
N        -13.96601       -1.14100       15.35499
H        -14.67501       -1.81999       15.07998
H        -13.94701       -0.20800       14.94399
N        -42.45199       65.72698      -16.59499
H        -43.20199       66.41199      -16.68699
C        -42.28900       64.71598      -17.63099
H        -41.81552       63.95677      -17.18443
C        -41.46200       65.26698      -18.77500
O        -41.87000       66.23099      -19.42699
C        -43.63899       64.25399      -18.16999
H        -44.16306       65.05690      -18.45402
H        -43.48330       63.66067      -18.95975
C        -44.46000       63.49099      -17.16699
H        -43.95356       62.68122      -16.87068
H        -44.64642       64.07540      -16.37724
C        -45.76100       63.06599      -17.79299
H        -46.17585       63.84453      -18.26389
H        -45.59212       62.33052      -18.44916
N        -46.70800       62.57899      -16.79699
H        -47.44200       63.21699      -16.48899
C        -46.68300       61.35499      -16.25799
N        -45.75500       60.46598      -16.61799
H        -45.05000       60.72199      -17.30999
H        -45.73600       59.53299      -16.20699
N        -47.60299       61.02099      -15.35499
H        -48.31199       61.69999      -15.07999
H        -47.58400       60.08799      -14.94399
N         -6.67501       -4.75300       19.01699
H         -6.30001       -4.15300       18.28199
C         -5.91901       -4.85900       20.25599
H         -6.53857       -5.26414       20.92830
C         -5.48101       -3.44300       20.62099
O         -5.54301       -2.51199       19.80799
C         -4.68501       -5.78200       20.13599
H         -4.13581       -5.73720       20.97047
C         -3.82002       -5.34400       18.94399
H         -4.28380       -5.61152       18.09939
H         -3.72270       -4.34910       18.97044
C         -5.11301       -7.20799       19.99699
H         -4.32126       -7.81378       19.91859
H         -5.67873       -7.33456       19.18216
H         -5.64678       -7.50091       20.79027
C         -2.43001       -5.94800       18.92399
H         -1.91247       -5.62994       18.12964
H         -2.47359       -6.94620       18.88284
H         -1.91804       -5.69627       19.74528
N        -40.31200       64.63298      -19.01700
H        -39.93700       64.03299      -18.28199
C        -39.55599       64.73899      -20.25599
H        -40.17554       65.14413      -20.92830
C        -39.11799       63.32299      -20.62099
O        -39.18000       62.39199      -19.80799
C        -38.32200       65.66199      -20.13599
H        -37.77279       65.61718      -20.97047
C        -37.45700       65.22398      -18.94399
H        -37.92079       65.49151      -18.09940
H        -37.35969       64.22909      -18.97045
C        -38.75000       67.08798      -19.99699
H        -37.95824       67.69377      -19.91859
H        -39.31572       67.21455      -19.18216
H        -39.28377       67.38090      -20.79027
C        -36.06700       65.82798      -18.92399
H        -35.54946       65.50993      -18.12964
H        -36.11058       66.82619      -18.88285
H        -35.55503       65.57626      -19.74528
N         -5.02301       -3.29100       21.85899
H         -4.96501       -4.10499       22.47099
C         -4.60001       -1.98699       22.36499
H         -5.40781       -1.39828       22.33489
C         -3.51802       -1.35399       21.47499
O         -2.62401       -2.03900       20.96899
C         -4.10501       -2.15700       23.80399
H         -4.85750       -2.48904       24.37276
H         -3.35800       -2.82165       23.81765
C         -3.60202       -0.86899       24.39099
O         -2.47701       -0.46399       24.02299
O         -4.34101       -0.24799       25.19499
N        -38.65999       63.17099      -21.85899
H        -38.60200       63.98499      -22.47099
C        -38.23700       61.86799      -22.36499
H        -39.04580       61.28066      -22.33485
C        -37.15500       61.23399      -21.47499
O        -36.26099       61.91899      -20.96899
C        -37.74200       62.03699      -23.80399
H        -38.49452       62.36889      -24.37280
H        -36.99497       62.70161      -23.81790
C        -37.23900       60.74899      -24.39099
O        -36.11399       60.34399      -24.02299
O        -37.97799       60.12798      -25.19499
N         -3.60901       -0.03099       21.27798
H         -4.28201        0.51799       21.81299
C         -2.74600        0.62701       20.29699
H         -2.82471        0.06539       19.47333
C         -1.27800        0.64000       20.73499
O         -0.38200        0.55201       19.88699
C         -3.24200        2.05000       20.01899
H         -2.86778        2.35273       19.14246
H         -4.24062        2.03555       19.96830
C         -2.83700        3.05700       21.07899
C         -3.54400        3.15899       22.27299
H         -4.33242        2.56405       22.42939
C         -1.74500        3.90400       20.88599
H         -1.22997        3.85261       20.03036
C         -3.17301        4.07500       23.25399
H         -3.69338        4.13966       24.10547
C         -1.35900        4.81799       21.85999
H         -0.56981        5.41304       21.70799
C         -2.07500        4.89799       23.04099
O         -1.69500        5.79700       24.00899
H         -1.28882        6.55344       23.57957
N        -37.24600       59.91099      -21.27799
H        -37.91900       59.36199      -21.81299
C        -36.38300       59.25299      -20.29699
H        -36.46172       59.81410      -19.47301
C        -34.91500       59.23999      -20.73500
O        -34.01900       59.32799      -19.88699
C        -36.87900       57.83099      -20.01899
H        -36.50498       57.52885      -19.14216
H        -37.87760       57.84612      -19.96831
C        -36.47399       56.82299      -21.07899
C        -37.18100       56.72099      -22.27299
H        -37.96941       57.31593      -22.42939
C        -35.38200       55.97699      -20.88599
H        -34.86674       56.02883      -20.03052
C        -36.81000       55.80499      -23.25399
H        -37.33058       55.73987      -24.10532
C        -34.99599       55.06299      -21.85999
H        -34.20681       54.46795      -21.70799
C        -35.71200       54.98299      -23.04099
O        -35.33200       54.08399      -24.00899
H        -34.58100       53.52098      -23.86299
N         -0.99900        0.73600       22.03799
H         -1.74200        0.89000       22.71899
C          0.39698        0.61601       22.46899
H          0.92253        1.22070       21.87054
C          0.88399       -0.81200       22.30699
O          1.98899       -1.05399       21.79999
C          0.54899        1.05301       23.92399
H          0.03754        0.41690       24.50173
H          1.51851        1.01820       24.16642
C          0.03798        2.46100       24.19199
H          0.59495        3.11178       23.67595
H         -0.91342        2.52351       23.89049
C          0.10599        2.82200       25.65999
O          0.73399        2.12101       26.44099
N         -0.54800        3.91200       26.04099
H         -0.50200        4.15500       27.02999
H         -1.07200        4.49700       25.38999
N        -34.63600       59.14499      -22.03799
H        -35.37999       58.99299      -22.71899
C        -33.24000       59.26399      -22.46899
H        -32.71490       58.65841      -21.87104
C        -32.75300       60.69199      -22.30699
O        -31.64799       60.93499      -21.79999
C        -33.08800       58.82799      -23.92399
H        -33.59974       59.46435      -24.50119
H        -32.11848       58.86346      -24.16638
C        -33.59900       57.41899      -24.19199
H        -33.04189       56.76819      -23.67615
H        -34.55043       57.35608      -23.89060
C        -33.53100       57.05799      -25.65999
N        -34.18500       55.96798      -26.04099
H        -34.13900       55.72499      -27.02999
H        -34.70900       55.38299      -25.38999
O        -32.90300       57.75899      -26.44099
N          0.05599       -1.76299       22.72499
H         -0.82201       -1.49499       23.16899
C          0.36499       -3.17699       22.56799
H          1.19921       -3.37332       23.08327
C          0.64499       -3.51600       21.10699
O          1.59999       -4.24100       20.79499
C         -0.81701       -3.96699       23.12398
H         -1.05080       -3.60369       24.02584
H         -1.59639       -3.85613       22.50732
C         -0.54601       -5.43700       23.27099
O          0.61899       -5.84700       23.30099
O         -1.54301       -6.18700       23.36399
N        -33.58100       61.64299      -22.72499
H        -34.45899       61.37499      -23.16899
C        -33.27200       63.05699      -22.56799
H        -32.43777       63.25332      -23.08327
C        -32.99199       63.39599      -21.10699
O        -32.03700       64.12099      -20.79499
C        -34.45400       63.84699      -23.12399
H        -34.68780       63.48369      -24.02585
H        -35.23338       63.73612      -22.50732
C        -34.18300       65.31698      -23.27099
O        -33.01800       65.72699      -23.30099
O        -35.18000       66.06699      -23.36399
N         -0.13800       -2.94600       20.19299
H         -0.86100       -2.28799       20.48499
C          0.03099       -3.25600       18.77299
H         -0.05334       -4.24979       18.70059
C          1.40998       -2.84299       18.27499
O          2.01999       -3.55300       17.46499
C         -1.05901       -2.56500       17.95399
H         -1.94729       -2.86087       18.30530
H         -0.96314       -1.57740       18.07839
C         -1.00801       -2.87000       16.44999
H         -0.09443       -2.65132       16.10713
H         -1.19226       -3.84308       16.31158
C         -2.03301       -2.06200       15.65599
H         -1.77637       -1.09595       15.68572
H         -2.03004       -2.37896       14.70756
N         -3.42201       -2.16400       16.14999
H         -3.76001       -1.42499       16.76599
C         -4.26501       -3.14900       15.84999
N         -3.87501       -4.16500       15.08499
H         -2.92202       -4.18799       14.72299
H         -4.52101       -4.91999       14.85499
N         -5.50100       -3.11900       16.31899
H         -5.80001       -2.33999       16.90599
H         -6.14701       -3.87399       16.08899
N        -33.77499       62.82599      -20.19299
H        -34.49800       62.16798      -20.48499
C        -33.60600       63.13598      -18.77299
H        -33.69040       64.12977      -18.70054
C        -32.22699       62.72399      -18.27499
O        -31.61700       63.43299      -17.46499
C        -34.69600       62.44499      -17.95399
H        -35.58428       62.74086      -18.30530
H        -34.60014       61.45740      -18.07839
C        -34.64499       62.74999      -16.44999
H        -33.73143       62.53132      -16.10713
H        -34.82924       63.72307      -16.31158
C        -35.67000       61.94199      -15.65599
H        -35.41336       60.97594      -15.68572
H        -35.66703       62.25896      -14.70756
N        -37.05900       62.04398      -16.14999
H        -37.39700       61.30499      -16.76599
C        -37.90200       63.02899      -15.84999
N        -37.51200       64.04598      -15.08499
H        -36.55900       64.06899      -14.72299
H        -38.15799       64.80099      -14.85499
N        -39.13800       62.99899      -16.31899
H        -39.43700       62.21999      -16.90499
H        -39.78400       63.75398      -16.08900
N          1.90699       -1.69100       18.73899
H          1.34499       -1.11599       19.36699
C          3.24499       -1.24599       18.35799
H          3.24006       -1.19531       17.35928
C          4.29198       -2.25599       18.80499
O          5.18199       -2.63300       18.03499
C          3.54299        0.13700       18.94899
H          3.14850        0.18093       19.86683
H          4.53493        0.24987       19.00641
C          2.97599        1.29300       18.12799
H          2.04870        1.48715       18.44804
H          3.55286        2.09761       18.26878
C          2.92299        0.98399       16.63099
O          1.80099        0.78200       16.09898
O          3.99798        0.91500       15.98699
N        -31.73000       61.57199      -18.73899
H        -32.29199       60.99699      -19.36699
C        -30.39200       61.12699      -18.35799
H        -30.39693       61.07771      -17.35921
C        -29.34500       62.13599      -18.80499
O        -28.45500       62.51399      -18.03499
C        -30.09400       59.74299      -18.94899
H        -30.48851       59.69871      -19.86681
H        -29.10209       59.62978      -19.00635
C        -30.66100       58.58699      -18.12799
H        -31.58829       58.39284      -18.44804
H        -30.08413       57.78238      -18.26878
C        -30.71400       58.89598      -16.63099
O        -31.83600       59.09898      -16.09899
O        -29.63900       58.96499      -15.98699
N          4.17199       -2.73499       20.03899
H          3.39699       -2.43499       20.62999
C          5.14799       -3.68699       20.54499
H          6.04180       -3.26393       20.39625
C          5.08699       -5.00099       19.77799
O          6.12699       -5.59299       19.45099
C          4.91099       -3.92799       22.02999
H          4.91892       -3.04637       22.50189
H          4.01634       -4.35978       22.14469
C          5.97699       -4.82999       22.65299
H          5.86076       -5.76138       22.30805
H          6.88276       -4.49074       22.39903
C          5.87099       -4.85299       24.16499
H          6.17109       -3.96847       24.52213
H          4.91620       -5.00853       24.41833
C          6.74299       -5.96499       24.76499
H          6.70278       -5.92078       25.76319
H          6.40929       -6.85585       24.45674
N          8.17099       -5.81799       24.33899
H          8.74999       -6.55699       24.73799
H          8.53599       -4.89199       24.56199
H          8.25799       -5.77899       23.32299
N        -29.46500       62.61499      -20.03899
H        -30.24000       62.31499      -20.62999
C        -28.48900       63.56699      -20.54499
H        -27.59545       63.14336      -20.39629
C        -28.54999       64.88198      -19.77799
O        -27.51000       65.47399      -19.45099
C        -28.72600       63.80798      -22.02999
H        -28.71806       62.92637      -22.50189
H        -29.62065       64.23978      -22.14469
C        -27.65999       64.70999      -22.65299
H        -27.77623       65.64138      -22.30805
H        -26.75423       64.37074      -22.39903
C        -27.76600       64.73299      -24.16499
H        -27.46554       63.84855      -24.52203
H        -28.72090       64.88804      -24.41821
C        -26.89400       65.84599      -24.76499
H        -26.93424       65.80249      -25.76322
H        -27.22735       66.73676      -24.45613
N        -25.46600       65.69798      -24.33899
H        -24.88700       66.43698      -24.73699
H        -25.10100       64.77199      -24.56299
H        -25.37900       65.65798      -23.32399
N          3.87099       -5.47000       19.47899
H          3.04699       -4.93199       19.74699
C          3.70099       -6.74099       18.77499
H          4.25923       -7.39969       19.27942
C          4.23199       -6.68600       17.34599
O          4.76399       -7.68499       16.84599
C          2.22199       -7.14899       18.79699
H          1.66858       -6.39211       18.44932
H          2.09506       -7.95082       18.21309
C          1.77199       -7.48899       20.22799
H          2.44656       -8.10979       20.62741
H          1.74570       -6.64027       20.75617
C          0.38898       -8.15700       20.32399
H         -0.32626       -7.53377       20.00774
H          0.36436       -8.99622       19.78079
N          0.12598       -8.49800       21.72098
H         -0.43501       -7.84399       22.26699
C          0.56298       -9.59900       22.33699
N          1.26698      -10.52900       21.67399
H          1.47998      -10.39400       20.68599
H          1.60098      -11.36999       22.14499
N          0.28598       -9.77500       23.62499
H         -0.24901       -9.06800       24.12899
H          0.61998      -10.61600       24.09599
N        -29.76600       65.34999      -19.47899
H        -30.59000       64.81099      -19.74599
C        -29.93600       66.62099      -18.77499
H        -29.37775       67.27968      -19.27943
C        -29.40500       66.56599      -17.34599
O        -28.87299       67.56599      -16.84599
C        -31.41500       67.02899      -18.79699
H        -31.96839       66.27185      -18.44984
H        -31.54197       67.83042      -18.21254
C        -31.86499       67.36999      -20.22799
H        -31.19085       67.99164      -20.62681
H        -31.89071       66.52176      -20.75700
C        -33.24800       68.03699      -20.32400
H        -33.96281       67.41298      -20.00831
H        -33.27321       68.87572      -19.78004
N        -33.51099       68.37899      -21.72099
H        -34.07200       67.72599      -22.26799
C        -33.07399       69.47999      -22.33699
N        -32.37000       70.40899      -21.67399
H        -32.15699       70.27399      -20.68599
H        -32.03600       71.24999      -22.14499
N        -33.35100       69.65598      -23.62499
H        -33.88600       68.94898      -24.12899
H        -33.01700       70.49699      -24.09599
N          4.10698       -5.54299       16.67799
H          3.57999       -4.77199       17.08699
C          4.71899       -5.38499       15.36399
H          4.38383       -6.14659       14.80934
C          6.23799       -5.46300       15.46699
O          6.87999       -6.21699       14.72899
C          4.29299       -4.05600       14.74299
H          4.33752       -3.34920       15.44901
H          4.93168       -3.83273       14.00663
C          2.87599       -4.07599       14.16598
H          2.92475       -4.25744       13.18380
H          2.35033       -4.79961       14.61327
C          2.17399       -2.73900       14.39099
H          1.23034       -2.90910       14.67491
H          2.65306       -2.23530       15.10985
C          2.15299       -1.89099       13.14599
H          3.06155       -1.49938       13.00065
H          1.90726       -2.46325       12.36360
N          1.15599       -0.77699       13.26699
H          1.14199       -0.20299       12.42399
H          1.32099       -0.21399       14.10199
H          0.22699       -1.12799       13.49699
N        -29.52999       65.42399      -16.67799
H        -30.05800       64.65299      -17.08699
C        -28.91800       65.26599      -15.36399
H        -29.25281       66.02817      -14.80992
C        -27.39900       65.34298      -15.46699
O        -26.75700       66.09699      -14.72899
C        -29.34400       63.93598      -14.74299
H        -29.29965       63.22925      -15.44906
H        -28.70546       63.71244      -14.00659
C        -30.76100       63.95599      -14.16599
H        -30.71223       64.13743      -13.18380
H        -31.28666       64.67960      -14.61327
C        -31.46300       62.61899      -14.39099
H        -32.40664       62.78910      -14.67491
H        -30.98393       62.11528      -15.10986
C        -31.48400       61.77098      -13.14599
H        -30.57543       61.37938      -13.00065
H        -31.72973       62.34325      -12.36360
N        -32.48100       60.65699      -13.26699
H        -32.49500       60.08299      -12.42399
H        -32.31600       60.09399      -14.10199
H        -33.40999       61.00799      -13.49699
N          6.81999       -4.69999       16.39799
H          6.24099       -4.08899       16.97399
C          8.26699       -4.71999       16.60999
H          8.66697       -4.46385       15.72999
C          8.76399       -6.11200       16.98999
O          9.84699       -6.51999       16.57099
C          8.64699       -3.71299       17.69599
H          9.63429       -3.71270       17.85481
H          8.19651       -3.93221       18.56144
H          8.37734       -2.78598       17.43531
N        -26.81700       64.58099      -16.39799
H        -27.39600       63.97099      -16.97500
C        -25.36999       64.59999      -16.60999
H        -24.97008       64.34319      -15.73015
C        -24.87300       65.99198      -16.98999
O        -23.79000       66.39999      -16.57099
C        -24.99000       63.59299      -17.69599
H        -24.00264       63.59235      -17.85448
H        -25.44010       63.81249      -18.56157
H        -25.26007       62.66604      -17.43553
N          7.98599       -6.85999       17.76899
H          7.08398       -6.48899       18.06799
C          8.38099       -8.19099       18.20799
H          9.37695       -8.18737       18.11830
C          7.85599       -9.32499       17.33199
O          8.13699      -10.49399       17.62599
C          7.92399       -8.39299       19.64699
H          6.92908       -8.30147       19.68916
H          8.18776       -9.30959       19.94738
C          8.56399       -7.35700       20.57199
H          9.53242       -7.25576       20.34424
H          8.10165       -6.47712       20.46210
C          8.45599       -7.77099       21.99598
O          9.43499       -7.56500       22.76599
O          7.38499       -8.32300       22.34599
N        -25.65100       66.73998      -17.76899
H        -26.55300       66.36899      -18.06799
C        -25.25600       68.07199      -18.20799
H        -24.26004       68.06981      -18.11831
C        -25.78100       69.20598      -17.33199
O        -25.50000       70.37399      -17.62599
C        -25.71299       68.27299      -19.64699
H        -26.70789       68.18117      -19.68895
H        -25.44955       69.18957      -19.94773
C        -25.07299       67.23699      -20.57199
H        -24.10456       67.13576      -20.34424
H        -25.53533       66.35712      -20.46210
C        -25.18100       67.65098      -21.99599
O        -24.20200       67.44499      -22.76599
O        -26.25200       68.20299      -22.34599
N          7.13299       -9.02000       16.25399
H          7.05299       -8.04100       15.97799
C          6.44699      -10.03799       15.44899
H          5.81974       -9.51926       14.86804
C          5.65299      -10.99799       16.33999
O          5.69099      -12.22599       16.19099
C          7.42199      -10.81300       14.55599
H          8.08640      -11.26243       15.15310
H          6.89492      -11.50504       14.06277
C          8.20399       -9.98399       13.51699
H          7.56642       -9.50370       12.91463
H          8.78886       -9.31928       13.98182
C          9.06799      -10.93699       12.69199
H          9.67630      -11.43230       13.31215
H          8.46798      -11.58596       12.22421
C          9.91998      -10.23799       11.64699
H          9.91629       -9.25127       11.80937
H         10.85887      -10.57958       11.68936
N          9.34699      -10.52200       10.28999
H          9.91899      -10.05299        9.58799
H          8.36099      -10.26899       10.22199
H          9.24899      -11.52099       10.10899
N        -26.50400       68.89999      -16.25399
H        -26.58300       67.92099      -15.97799
C        -27.19000       69.91799      -15.44899
H        -27.81677       69.39821      -14.86848
C        -27.98400       70.87898      -16.33999
O        -27.94600       72.10599      -16.19099
C        -26.21500       70.69398      -14.55599
H        -25.55065       71.14360      -15.15305
H        -26.74216       71.38591      -14.06270
C        -25.43299       69.86399      -13.51699
H        -26.07053       69.38364      -12.91464
H        -24.84813       69.19933      -13.98191
C        -24.56900       70.81699      -12.69199
H        -23.96069       71.31230      -13.31216
H        -25.16901       71.46596      -12.22421
C        -23.71700       70.11799      -11.64699
H        -23.72113       69.13121      -11.80900
H        -22.77799       70.45919      -11.68966
N        -24.29000       70.40299      -10.28999
H        -23.71800       69.93398       -9.58799
H        -25.27600       70.15098      -10.22199
H        -24.38699       71.40199      -10.10899
N          4.92799      -10.42599       17.29199
H          4.95999       -9.41199       17.40199
C          4.08499      -11.21499       18.18599
H          4.24812      -12.16191       17.90901
C          2.59298      -10.90399       18.00199
O          1.79398      -11.10400       18.92999
C          4.50899      -11.00899       19.64599
H          3.87221      -11.45958       20.27167
H          5.43347      -11.35606       19.80365
O          4.51099       -9.63299       19.95699
H          4.74169       -9.53037       20.88318
N        -28.70900       70.30699      -17.29199
H        -28.67700       69.29299      -17.40199
C        -29.55200       71.09599      -18.18599
H        -29.38908       72.04306      -17.90939
C        -31.04399       70.78399      -18.00199
O        -31.84300       70.98399      -18.92999
C        -29.12800       70.88899      -19.64599
H        -29.76471       71.33939      -20.27186
H        -28.20347       71.23587      -19.80378
O        -29.12600       69.51299      -19.95700
H        -28.86299       69.38499      -20.86099
N          2.20098      -10.42300       16.80599
H          2.89598      -10.18999       16.09699
C          0.77498      -10.23499       16.52499
H          0.43695       -9.64819       17.26078
C          0.03398      -11.56200       16.55599
O         -1.13701      -11.60999       16.93498
C          0.57098       -9.55500       15.16599
H          1.14852      -10.03001       14.50205
H         -0.39001       -9.66861       14.91384
C          0.89398       -8.06600       15.06599
H          1.82178       -7.92006       15.40932
C          0.79898       -7.64899       13.59899
H          1.00416       -6.67649       13.48884
H         -0.11955       -7.81202       13.23884
H          1.44549       -8.16508       13.03713
C         -0.00402       -7.20099       15.94599
H          0.23263       -6.23341       15.85788
H          0.08778       -7.45339       16.90925
H         -0.96509       -7.30683       15.69077
N        -31.43600       70.30398      -16.80599
H        -30.74099       70.07199      -16.09599
C        -32.86199       70.11499      -16.52499
H        -33.19990       69.52771      -17.26048
C        -33.60300       71.44199      -16.55600
O        -34.77400       71.48999      -16.93499
C        -33.06599       69.43499      -15.16599
H        -32.48856       69.90985      -14.50187
H        -34.02702       69.54822      -14.91375
C        -32.74300       67.94699      -15.06599
H        -31.81492       67.80312      -15.40943
C        -32.83800       67.52899      -13.59899
H        -32.63260       66.55646      -13.48944
H        -33.75660       67.69159      -13.23879
H        -32.19164       68.04487      -13.03678
C        -33.64099       67.08099      -15.94599
H        -33.40392       66.11353      -15.85757
H        -33.54936       67.33310      -16.90933
H        -34.60211       67.18648      -15.69075
N          0.68198      -12.63899       16.12199
H          1.61798      -12.51799       15.73399
C          0.12198      -13.98099       16.17299
H         -0.85646      -13.88591       16.35627
C          0.79398      -14.75300       17.29899
O          2.02398      -14.80500       17.36699
C          0.30998      -14.68900       14.83199
H          1.27563      -14.64982       14.57509
H          0.02794      -15.64387       14.92500
C         -0.52401      -14.02800       13.73599
H         -1.48729      -14.22300       13.92057
H         -0.36858      -13.04123       13.78202
C         -0.20202      -14.50000       12.30999
O          0.98998      -14.46900       11.90599
O         -1.15501      -14.88300       11.58699
N        -32.95500       72.51899      -16.12199
H        -32.01900       72.39799      -15.73399
C        -33.51499       73.86099      -16.17299
H        -34.49338       73.76521      -16.35626
C        -32.84300       74.63299      -17.29899
O        -31.61300       74.68499      -17.36699
C        -33.32700       74.56999      -14.83199
H        -32.36140       74.53117      -14.57490
H        -33.60932       75.52476      -14.92527
C        -34.16100       73.90899      -13.73599
H        -35.12424       74.10440      -13.92032
H        -34.00595       72.92217      -13.78236
C        -33.83899       74.37999      -12.30999
O        -32.64700       74.34899      -11.90599
O        -34.79200       74.76299      -11.58699
N         -0.01801      -15.35799       18.16699
H         -1.01600      -15.37200       17.95699
C          0.42998      -16.00200       19.39799
H          1.41199      -16.14768       19.27793
C         -0.31701      -17.31800       19.57199
O         -1.36501      -17.54899       18.95699
C          0.16899      -15.11400       20.63299
H          0.51943      -15.57059       21.45072
C          0.90298      -13.80799       20.52199
H          0.73380      -13.23269       21.32224
H          0.61089      -13.30052       19.71133
H          1.88953      -13.95610       20.45295
C         -1.35101      -14.84800       20.75399
H         -1.55225      -14.27351       21.54736
H         -1.85747      -15.70397       20.85793
H         -1.69909      -14.38174       19.94068
N        -33.65500       75.23899      -18.16699
H        -34.65300       75.25399      -17.95699
C        -33.20700       75.88198      -19.39799
H        -32.22478       76.02635      -19.27791
C        -33.95400       77.19799      -19.57199
O        -35.00200       77.42899      -18.95699
C        -33.46800       74.99499      -20.63299
H        -33.11776       75.45264      -21.45022
C        -32.73400       73.68899      -20.52199
H        -32.90297       73.11378      -21.32236
H        -33.02628       73.18139      -19.71147
H        -31.74747       73.83711      -20.45268
C        -34.98799       74.72798      -20.75399
H        -35.18895       74.15390      -21.54774
H        -35.49506       75.58367      -20.85729
H        -35.33566       74.26094      -19.94096
N          0.22298      -18.18400       20.42899
H          1.19798      -18.06900       20.70399
C         -0.54901      -19.29600       20.98499
H         -1.27669      -19.51226       20.33405
C         -1.12501      -18.82700       22.31699
O         -0.38701      -18.43800       23.22699
C          0.29798      -20.56700       21.14199
H          1.12724      -20.33731       21.65147
C         -0.48901      -21.65500       21.91999
H          0.05739      -22.48580       22.02570
H         -1.33135      -21.90009       21.43998
H         -0.73830      -21.33280       22.83323
C          0.70798      -21.08900       19.76899
H          1.26124      -21.91792       19.85130
H          1.24657      -20.40799       19.27286
H         -0.09484      -21.30907       19.21487
N        -33.41399       78.06399      -20.42899
H        -32.43900       77.94898      -20.70399
C        -34.18600       79.17699      -20.98499
H        -34.91335       79.39526      -20.33435
C        -34.76199       78.70699      -22.31699
O        -34.02400       78.31899      -23.22699
C        -33.33900       80.44699      -21.14199
H        -32.50987       80.21667      -21.65139
C        -34.12600       81.53499      -21.92000
H        -33.57951       82.36571      -22.02589
H        -34.96822       81.78025      -21.43987
H        -34.37548       81.21270      -22.83316
C        -32.92900       80.96899      -19.76899
H        -32.37543       81.79771      -19.85131
H        -32.39071       80.28784      -19.27271
H        -33.73182       81.18940      -19.21500
N         -2.44801      -18.80500       22.40299
H         -2.98401      -19.29299       21.68499
C         -3.18101      -18.12500       23.46298
H         -2.52800      -17.54108       23.94529
C         -3.75501      -19.16099       24.41999
O         -4.44601      -20.09399       23.99098
C         -4.30401      -17.27099       22.85399
H         -3.89123      -16.66726       22.17200
H         -4.94788      -17.89056       22.40503
C         -5.10601      -16.39499       23.81599
C         -4.82201      -16.10800       25.12499
H         -4.02983      -16.45287       25.62848
C         -6.32501      -15.69800       23.50799
N         -5.79401      -15.26900       25.64999
H         -5.81301      -14.90600       26.60299
C         -6.72501      -15.00800       24.67799
C         -7.12301      -15.60800       22.36099
H         -6.86669      -16.09032       21.52333
C         -7.89601      -14.23000       24.72999
H         -8.16509      -13.75106       25.56557
C         -8.28101      -14.83400       22.40799
H         -8.85544      -14.75944       21.59283
C         -8.65701      -14.15400       23.58499
H         -9.49320      -13.60555       23.58801
N        -36.08499       78.68499      -22.40299
H        -36.62100       79.17299      -21.68499
C        -36.81800       78.00499      -23.46299
H        -36.16499       77.42107      -23.94529
C        -37.39200       79.04099      -24.41999
O        -38.08299       79.97499      -23.99099
C        -37.94100       77.15098      -22.85399
H        -37.52822       76.54724      -22.17201
H        -38.58487       77.77055      -22.40503
C        -38.74300       76.27498      -23.81599
C        -38.45900       75.98898      -25.12499
H        -37.66702       76.33437      -25.62846
C        -39.96199       75.57799      -23.50799
C        -40.36200       74.88799      -24.67799
C        -40.76000       75.48899      -22.36099
H        -40.50379       75.97183      -21.52360
N        -39.43100       75.14999      -25.64999
H        -39.44999       74.78699      -26.60299
C        -41.53300       74.11099      -24.72999
H        -41.80253       73.63299      -25.56597
C        -41.91799       74.71499      -22.40799
H        -42.49264       74.64098      -21.59293
C        -42.29400       74.03399      -23.58499
H        -43.12956       73.48459      -23.58777
N         -3.46200      -18.99700       25.70999
H         -2.91501      -18.17999       25.98199
C         -3.88201      -19.92500       26.75299
H         -4.43617      -20.64836       26.34108
C         -4.68401      -19.07500       27.72798
O         -4.15301      -18.54599       28.70799
C         -2.67801      -20.63000       27.43199
H         -2.08511      -19.93927       27.84594
H         -3.01771      -21.24692       28.14191
C         -1.84801      -21.44399       26.45099
H         -2.41374      -22.18894       26.09742
H         -1.57187      -20.84795       25.69700
C         -0.59601      -22.04099       27.08399
H          0.05370      -21.31710       27.31600
H         -0.83523      -22.55185       27.90969
N          0.04898      -22.95299       26.15299
H         -0.51501      -23.32999       25.39199
C          1.31898      -23.32999       26.22299
N          2.10198      -22.87999       27.20799
H          1.73198      -22.23600       27.90698
H          3.07798      -23.16999       27.26199
N          1.79998      -24.16700       25.31499
H          1.20198      -24.51000       24.56299
H          2.77598      -24.45700       25.36899
N        -37.09900       78.87699      -25.70999
H        -36.55200       78.05999      -25.98199
C        -37.51900       79.80499      -26.75299
H        -38.07343       80.52802      -26.34088
C        -38.32100       78.95599      -27.72799
O        -37.78999       78.42699      -28.70799
C        -36.31500       80.50998      -27.43199
H        -35.72198       79.81911      -27.84551
H        -36.65483       81.12639      -28.14231
C        -35.48499       81.32499      -26.45099
H        -36.05050       82.07050      -26.09827
H        -35.20903       80.72973      -25.69633
C        -34.23300       81.92099      -27.08399
H        -33.58355       81.19660      -27.31522
H        -34.47203       82.43103      -27.91025
N        -33.58800       82.83399      -26.15299
H        -34.15300       83.21199      -25.39199
C        -32.31800       83.20998      -26.22299
N        -31.53500       82.75999      -27.20799
H        -31.90499       82.11599      -27.90699
H        -30.55800       83.04899      -27.26200
N        -31.83700       84.04698      -25.31500
H        -32.43500       84.38999      -24.56299
H        -30.86000       84.33599      -25.36899
N         -5.97601      -18.93299       27.43399
H         -6.37701      -19.45099       26.65199
C         -6.81301      -18.05099       28.21499
H         -6.31281      -17.19275       28.32985
H         -7.64403      -17.88439       27.68427
C         -7.19101      -18.59099       29.57299
O         -7.66701      -17.82100       30.41299
N        -39.61300       78.81399      -27.43399
H        -40.01400       79.33199      -26.65199
C        -40.45000       77.93199      -28.21499
H        -41.28110       77.76563      -27.68434
H        -39.94987       77.07363      -28.32954
C        -40.82800       78.47099      -29.57299
O        -41.30399       77.70099      -30.41299
N         -6.99201      -19.88600       29.81799
H         -6.55601      -20.46200       29.09799
C         -7.37701      -20.51099       31.08599
H         -7.93725      -19.83376       31.56294
C         -6.13401      -20.83900       31.89999
O         -5.26001      -21.57499       31.42998
C         -8.19101      -21.79200       30.84699
H         -9.08009      -21.57437       30.44427
H         -7.69542      -22.41683       30.24370
O         -8.43201      -22.48000       32.07299
H         -8.92315      -21.89795       32.65745
N        -40.62900       79.76599      -29.81799
H        -40.19300       80.34198      -29.09799
C        -41.01399       80.39099      -31.08599
H        -41.57423       79.71374      -31.56294
C        -39.77100       80.71899      -31.89999
O        -38.89699       81.45599      -31.42999
C        -41.82800       81.67199      -30.84700
H        -42.71710       81.45412      -30.44447
H        -41.33244       82.29645      -30.24329
O        -42.06900       82.36099      -32.07299
H        -42.57200       83.15299      -31.92499
N         -6.04501      -20.29800       33.11998
H         -6.72201      -19.60299       33.43498
C         -4.95301      -20.72899       33.98898
H         -4.13913      -20.69601       33.40887
C         -5.16501      -22.15299       34.47698
O         -4.20101      -22.83200       34.81598
C         -4.78401      -19.78199       35.17898
H         -4.10697      -20.17438       35.80158
H         -4.45337      -18.90193       34.83816
C         -6.04901      -19.52900       35.96798
H         -6.76192      -19.20860       35.34419
H         -6.34049      -20.38407       36.39677
C         -5.81501      -18.47799       37.04798
H         -5.38466      -18.91830       37.83596
H         -5.20434      -17.77472       36.68400
C         -7.11301      -17.81400       37.50397
H         -7.76384      -18.52771       37.76286
H         -6.91631      -17.23806       38.29745
N         -7.76501      -16.95399       36.46297
H         -8.63201      -16.51099       36.76698
H         -7.91901      -17.48599       35.60698
H         -7.10901      -16.25400       36.11698
N        -39.68200       80.17899      -33.11999
H        -40.35900       79.48499      -33.43599
C        -38.59000       80.60898      -33.98899
H        -37.77617       80.57457      -33.40891
C        -38.80199       82.03399      -34.47699
O        -37.83800       82.71298      -34.81599
C        -38.42100       79.66199      -35.17899
H        -37.74396       80.05437      -35.80159
H        -38.09036       78.78192      -34.83817
C        -39.68600       79.40899      -35.96799
H        -40.39890       79.08858      -35.34420
H        -39.97746       80.26405      -36.39679
C        -39.45199       78.35799      -37.04799
H        -39.02132       78.79804      -37.83593
H        -38.84180       77.65431      -36.68401
C        -40.75000       77.69499      -37.50399
H        -41.40049       78.40928      -37.76208
H        -40.55356       77.11984      -38.29810
N        -41.40200       76.83399      -36.46300
H        -42.26900       76.39099      -36.76799
H        -41.55500       77.36498      -35.60599
H        -40.74600       76.13299      -36.11799
N         -6.40601      -22.63100       34.46797
H         -7.16701      -22.02100       34.17097
C         -6.71401      -23.99600       34.86798
H         -6.16953      -24.16983       35.68853
C         -6.30801      -24.99100       33.79398
O         -5.67801      -26.01199       34.08798
C         -8.21101      -24.11599       35.16198
H         -8.74866      -23.83711       34.36626
O         -8.55901      -23.20699       36.21298
H         -9.49009      -23.32009       36.41767
C         -8.58501      -25.54700       35.55198
H         -9.56364      -25.62212       35.74342
H         -8.08862      -25.83678       36.37028
H         -8.36566      -26.18788       34.81635
N        -40.04300       82.51098      -34.46799
H        -40.80400       81.89999      -34.17099
C        -40.35100       83.87599      -34.86799
H        -39.80651       84.04983      -35.68854
C        -39.94500       84.87099      -33.79399
O        -39.31500       85.89199      -34.08799
C        -41.84800       83.99599      -35.16199
H        -42.38554       83.71646      -34.36642
C        -42.22200       85.42699      -35.55200
H        -43.20062       85.50211      -35.74343
H        -41.72560       85.71677      -36.37029
H        -42.00263       86.06787      -34.81636
O        -42.19599       83.08799      -36.21299
H        -41.96400       82.19899      -35.97099
N         -6.66501      -24.72100       32.53598
H         -7.08000      -23.82000       32.29998
C         -6.45600      -25.72600       31.50699
H         -6.36472      -26.58401       32.01243
C         -5.16001      -25.54000       30.73199
O         -4.66401      -26.51600       30.16698
C         -7.66601      -25.76100       30.57199
H         -7.78395      -24.85882       30.15706
H         -7.50497      -26.43943       29.85520
C         -8.93901      -26.12299       31.29099
C         -9.03301      -27.32000       31.98298
H         -8.25491      -27.94812       31.98745
C        -10.01101      -25.25000       31.32799
H         -9.94697      -24.36792       30.86123
C        -10.20001      -27.66400       32.67597
H        -10.25703      -28.53721       33.15993
C        -11.18501      -25.58800       32.01198
H        -11.96247      -24.95904       32.01251
C        -11.26901      -26.79600       32.68898
H        -12.10354      -27.03576       33.18504
N        -40.30200       84.60199      -32.53599
H        -40.71699       83.70098      -32.30000
C        -40.09300       85.60598      -31.50699
H        -40.00159       86.46360      -32.01308
C        -38.79699       85.42099      -30.73199
O        -38.30100       86.39698      -30.16699
C        -41.30300       85.64099      -30.57199
H        -41.42127       84.73862      -30.15756
H        -41.14162       86.31895      -29.85483
C        -42.57600       86.00399      -31.29099
C        -42.67000       87.20099      -31.98300
H        -41.89217       87.82944      -31.98737
C        -43.64800       85.12999      -31.32799
H        -43.58380       84.24766      -30.86175
C        -43.83700       87.54398      -32.67599
H        -43.89385       88.41693      -33.16048
C        -44.82200       85.46898      -32.01199
H        -45.59972       84.84037      -32.01243
C        -44.90600       86.67699      -32.68899
H        -45.74054       86.91708      -33.18485
N         -4.57101      -24.34299       30.75699
H         -5.03401      -23.56399       31.22399
C         -3.27201      -24.13399       30.12399
H         -3.05463      -23.15983       30.18519
H         -2.59335      -24.66013       30.63642
C         -3.25701      -24.56700       28.66899
O         -4.14101      -24.20600       27.86999
N        -38.20800       84.22399      -30.75699
H        -38.67100       83.44499      -31.22499
C        -36.90900       84.01399      -30.12399
H        -36.22992       84.53966      -30.63631
H        -36.69226       83.03968      -30.18516
C        -36.89399       84.44699      -28.66899
O        -37.77800       84.08699      -27.86999
N         -2.26701      -25.39700       28.32099
H         -1.63601      -25.75399       29.03899
C         -2.07401      -25.79999       26.93599
H         -2.19382      -24.95639       26.41256
C         -3.11901      -26.80100       26.46599
O         -3.19201      -27.08000       25.26299
C         -0.66801      -26.38500       26.75499
H         -0.50357      -26.63430       25.80063
H          0.03146      -25.73674       27.05576
O         -0.53100      -27.55600       27.53399
H          0.34038      -27.92659       27.37620
N        -35.90400       85.27798      -28.32099
H        -35.27400       85.63599      -29.03899
C        -35.71100       85.67999      -26.93599
H        -35.83058       84.83576      -26.41351
C        -36.75600       86.68199      -26.46600
O        -36.82900       86.95999      -25.26299
C        -34.30500       86.26599      -26.75499
H        -34.14075       86.51610      -25.80081
H        -33.60498       85.61811      -27.05533
O        -34.16800       87.43599      -27.53399
H        -33.29699       87.79899      -27.42199
N         -3.94101      -27.34000       27.36099
H         -3.85001      -27.11500       28.35198
C         -4.97601      -28.25900       26.89999
H         -4.52714      -28.79262       26.18321
C         -6.17701      -27.53700       26.28899
O         -7.02001      -28.18400       25.65399
C         -5.43501      -29.15700       28.04799
H         -6.03206      -29.88654       27.71437
H         -4.65184      -29.55792       28.52326
O         -6.16601      -28.40300       28.98899
H         -6.52197      -29.00227       29.64911
N        -37.57800       87.22099      -27.36099
H        -37.48599       86.99699      -28.35199
C        -38.61300       88.13899      -26.89999
H        -38.16396       88.67209      -26.18294
C        -39.81400       87.41699      -26.28899
O        -40.65699       88.06399      -25.65399
C        -39.07200       89.03699      -28.04800
H        -39.66894       89.76661      -27.71435
H        -38.28883       89.43781      -28.52335
O        -39.80300       88.28398      -28.98899
H        -40.08800       88.84199      -29.70299
N         -6.26501      -26.21800       26.44599
H         -5.55002      -25.74600       26.99999
C         -7.33201      -25.41800       25.86498
H         -7.75727      -25.98058       25.15600
C         -6.73801      -24.14799       25.24299
O         -7.11201      -23.02099       25.55899
C         -8.38301      -25.08099       26.92299
H         -9.12106      -24.53076       26.53243
H         -7.97922      -24.56281       27.67693
H         -8.78782      -25.91243       27.30357
N        -39.90200       86.09899      -26.44599
H        -39.18700       85.62698      -26.99999
C        -40.96900       85.29799      -25.86500
H        -41.39458       85.85962      -25.15544
C        -40.37499       84.02799      -25.24299
O        -40.74900       82.90099      -25.55899
C        -42.02000       84.96199      -26.92299
H        -42.75791       84.41127      -26.53286
H        -41.61627       84.44461      -27.67754
H        -42.42496       85.79375      -27.30265
N         -5.78701      -24.32299       24.33299
H         -5.53101      -25.27300       24.06399
C         -5.09801      -23.20700       23.70699
H         -5.35373      -22.39815       24.23648
C         -5.57001      -23.06799       22.26799
O         -6.19001      -23.97000       21.69599
C         -3.56901      -23.39400       23.75799
H         -3.13686      -22.54451       23.45531
H         -3.30561      -23.58376       24.70381
C         -3.04901      -24.53800       22.87598
H         -3.55523      -25.37127       23.09824
H         -3.20251      -24.30014       21.91688
C         -1.55401      -24.80200       23.08299
O         -0.92301      -24.22299       23.97299
N         -0.99601      -25.69000       22.28199
H         -0.00101      -25.86599       22.41998
H         -1.51701      -26.16800       21.54699
N        -39.42400       84.20299      -24.33299
H        -39.16799       85.15299      -24.06399
C        -38.73499       83.08799      -23.70699
H        -38.99115       82.27986      -24.23738
C        -39.20699       82.94799      -22.26799
O        -39.82700       83.84999      -21.69599
C        -37.20600       83.27399      -23.75800
H        -36.77432       82.42434      -23.45511
H        -36.94236       83.46346      -24.70381
C        -36.68600       84.41799      -22.87599
H        -37.19266       85.25106      -23.09798
H        -36.83924       84.17985      -21.91693
C        -35.19100       84.68299      -23.08299
N        -34.63299       85.56999      -22.28199
H        -33.63800       85.74599      -22.41999
H        -35.15400       86.04899      -21.54699
O        -34.55999       84.10299      -23.97299
N         -5.22001      -21.93799       21.65998
H         -4.59300      -21.28800       22.13499
C         -5.71601      -21.60900       20.32599
H         -5.78381      -22.46048       19.80601
C         -4.71301      -20.68300       19.65899
O         -4.06200      -19.87400       20.32399
C         -7.11501      -20.94999       20.42599
H         -7.72215      -21.56508       20.92904
C         -7.75900      -20.78500       19.04998
H         -7.32314      -20.01240       18.58835
H         -7.59929      -21.62080       18.52473
C         -7.03001      -19.60500       21.20599
H         -7.92936      -19.17323       21.27488
H         -6.41523      -18.96315       20.74764
H         -6.68676      -19.74996       22.13397
C         -9.29801      -20.52499       19.15699
H         -9.70739      -20.41886       18.25081
H         -9.48542      -19.69248       19.67833
H         -9.75884      -21.28495       19.61534
N        -38.85699       81.81899      -21.65999
H        -38.22899       81.16998      -22.13399
C        -39.35300       81.48898      -20.32599
H        -39.42092       82.33991      -19.80511
C        -38.35000       80.56399      -19.65899
O        -37.69900       79.75399      -20.32399
C        -40.75200       80.83099      -20.42599
H        -41.35859       81.44697      -20.92859
C        -41.39599       80.66499      -19.04999
H        -40.96008       79.89209      -18.58890
H        -41.23630       81.50044      -18.52415
C        -40.66700       79.48599      -21.20599
H        -41.56640       79.05437      -21.27515
H        -40.05245       78.84403      -20.74747
H        -40.32344       79.63091      -22.13387
C        -42.93500       80.40499      -19.15699
H        -43.34425       80.29822      -18.25084
H        -43.12242       79.57282      -19.67888
H        -43.39591       81.16525      -19.61477
N         -4.60201      -20.79299       18.33699
H         -5.09102      -21.54600       17.85299
C         -3.79701      -19.85900       17.57299
H         -2.95541      -19.70210       18.08978
C         -4.57601      -18.55399       17.41099
O         -5.66301      -18.53800       16.81998
C         -3.43601      -20.45800       16.21999
H         -3.02227      -21.35549       16.37259
H         -4.27589      -20.56393       15.68766
C         -2.46901      -19.62999       15.40699
C         -1.10801      -19.64500       15.69799
H         -0.77401      -20.18450       16.47088
C         -2.91102      -18.88300       14.31799
H         -3.88376      -18.87609       14.08621
C         -0.20502      -18.91700       14.92499
H          0.77061      -18.94199       15.14294
C         -2.01001      -18.14099       13.54299
H         -2.33969      -17.60100       12.76856
C         -0.65401      -18.15900       13.85599
H         -0.00617      -17.62663       13.31112
N        -38.23900       80.67299      -18.33699
H        -38.72800       81.42599      -17.85299
C        -37.43400       79.73899      -17.57299
H        -36.59248       79.58142      -18.08973
C        -38.21300       78.43499      -17.41099
O        -39.30000       78.41799      -16.81999
C        -37.07300       80.33799      -16.21999
H        -36.65925       81.23548      -16.37259
H        -37.91287       80.44393      -15.68766
C        -36.10599       79.50999      -15.40699
C        -34.74500       79.52499      -15.69799
H        -34.41100       80.06450      -16.47088
C        -36.54800       78.76299      -14.31799
H        -37.52081       78.75555      -14.08647
C        -33.84199       78.79699      -14.92499
H        -32.86641       78.82148      -15.14321
C        -35.64700       78.02198      -13.54299
H        -35.97650       77.48239      -12.76821
C        -34.29100       78.03999      -13.85599
H        -33.64316       77.50803      -13.31072
N         -4.02101      -17.46300       17.91799
H         -3.07701      -17.53200       18.29699
C         -4.69101      -16.16899       17.96199
H         -5.63737      -16.31187       17.67216
C         -3.98401      -15.21399       17.00498
O         -2.77501      -14.99499       17.12498
C         -4.67701      -15.61999       19.38898
H         -5.13356      -14.73151       19.43563
H         -3.74023      -15.50184       19.71833
H         -5.14741      -16.24058       20.01635
N        -37.65800       77.34399      -17.91799
H        -36.71400       77.41299      -18.29699
C        -38.32799       76.04899      -17.96199
H        -39.27454       76.19052      -17.67210
C        -37.62099       75.09398      -17.00499
O        -36.41200       74.87599      -17.12499
C        -38.31400       75.50099      -19.38899
H        -38.77018       74.61235      -19.43610
H        -37.37722       75.38344      -19.71855
H        -38.78476       76.12177      -20.01591
N         -4.74101      -14.64100       16.06799
H         -5.74901      -14.78900       16.10599
C         -4.20601      -13.81400       14.99098
H         -3.21174      -13.80357       15.09729
C         -4.76901      -12.40599       15.13098
O         -5.93200      -12.15500       14.78299
C         -4.53901      -14.40999       13.62099
H         -4.05716      -15.28055       13.52141
H         -5.52524      -14.56652       13.56761
C         -4.13001      -13.49499       12.47599
O         -4.70874      -13.54669       11.39659
N         -3.13745      -12.65632       12.71317
H         -2.86306      -12.04249       11.94595
H         -2.65614      -12.61303       13.61116
N        -38.37800       74.52199      -16.06799
H        -39.38600       74.67098      -16.10599
C        -37.84300       73.69499      -14.99100
H        -36.84872       73.68526      -15.09729
C        -38.40600       72.28699      -15.13099
O        -39.56900       72.03499      -14.78299
C        -38.17600       74.28998      -13.62099
H        -37.69459       75.16078      -13.52128
H        -39.16231       74.44599      -13.56759
C        -37.76700       73.37598      -12.47599
N        -38.44099       73.50098      -11.34699
H        -38.16700       72.88799      -10.57899
H        -39.20200       74.16998      -11.23199
O        -36.85200       72.57199      -12.61399
N         -3.94501      -11.50900       15.66499
H         -3.05901      -11.83500       16.05199
C         -4.24301      -10.08599       15.72499
H         -5.23318       -9.99195       15.82857
C         -3.77601       -9.44400       14.42399
O         -2.58301       -9.49199       14.09399
C         -3.55502       -9.44299       16.93399
H         -3.75537       -8.46444       16.98181
H         -2.56230       -9.55124       16.88089
H         -3.86470       -9.86221       17.78741
N        -37.58200       71.38899      -15.66499
H        -36.69600       71.71499      -16.05199
C        -37.88000       69.96598      -15.72499
H        -38.87011       69.87127      -15.82856
C        -37.41300       69.32499      -14.42399
O        -36.22000       69.37299      -14.09399
C        -37.19200       69.32299      -16.93399
H        -37.39236       68.34442      -16.98181
H        -36.19930       69.43122      -16.88089
H        -37.50168       69.74220      -17.78742
N         -4.71901       -8.88000       13.66199
H         -5.68301       -8.84099       13.99399
C         -4.37700       -8.32000       12.35899
H         -3.91888       -9.05648       11.86129
C         -3.43101       -7.12699       12.54299
O         -3.40001       -6.50299       13.60599
C         -5.64101       -7.89200       11.58899
H         -6.07486       -7.14362       12.09068
H         -5.36240       -7.56979       10.68425
C         -6.68201       -9.00200       11.39799
C         -6.31401      -10.34800       11.42398
H         -5.35542      -10.59112       11.57224
C         -8.02001       -8.68200       11.18599
H         -8.29550       -7.72106       11.15943
C         -7.25301      -11.35699       11.24799
H         -6.96874      -12.31533       11.27595
C         -8.98901       -9.67899       11.00899
H         -9.94627       -9.42590       10.86895
C         -8.61901      -11.02600       11.02799
H         -9.30133      -11.74383       10.88957
N        -38.35600       68.75998      -13.66199
H        -39.32000       68.71999      -13.99399
C        -38.01399       68.20099      -12.35899
H        -37.55656       68.93842      -11.86205
C        -37.06800       67.00699      -12.54299
O        -37.03700       66.38299      -13.60599
C        -39.27800       67.77199      -11.58899
H        -39.71171       67.02366      -12.09087
H        -38.99943       67.44963      -10.68429
C        -40.31900       68.88199      -11.39800
C        -39.95100       70.22799      -11.42399
H        -38.99241       70.47112      -11.57224
C        -41.65700       68.56298      -11.18599
H        -41.93281       67.60214      -11.15940
C        -40.89000       71.23699      -11.24799
H        -40.60571       72.19532      -11.27595
C        -42.62600       69.55999      -11.00899
H        -43.58327       69.30698      -10.86896
C        -42.25600       70.90598      -11.02799
H        -42.93824       71.62387      -10.88957
N         -2.63201       -6.80700       11.52199
C         -1.75101       -5.62399       11.61199
H         -1.10606       -5.74600       12.36641
C         -2.46801       -4.32800       11.95999
O         -1.93801       -3.53399       12.75099
C         -1.13101       -5.55199       10.20999
H         -1.68121       -4.98265        9.59915
H         -0.19651       -5.19773       10.24467
C         -1.12601       -6.95800        9.72999
H         -1.14969       -6.97753        8.73046
H         -0.30373       -7.42618       10.05346
C         -2.37201       -7.60000       10.30899
H         -3.14453       -7.53542        9.67729
H         -2.21381       -8.55859       10.54568
N        -36.26900       66.68798      -11.52199
C        -35.38800       65.50399      -11.61199
H        -34.74290       65.62404      -12.36659
C        -36.10500       64.20899      -11.95999
O        -35.57499       63.41399      -12.75099
C        -34.76799       65.43299      -10.20999
H        -35.31799       64.86377       -9.59884
H        -33.83336       65.07906      -10.24447
C        -34.76299       66.83799       -9.72999
H        -34.78662       66.85711       -8.73045
H        -33.94059       67.30604      -10.05332
C        -36.00900       67.47999      -10.30899
H        -36.78164       67.41505       -9.67747
H        -35.85092       68.43869      -10.54534
N         -3.65601       -4.08400       11.39998
H         -4.08001       -4.77399       10.77999
C         -4.34201       -2.83400       11.67699
H         -3.98833       -2.49341       12.54813
H         -4.09663       -2.19772       10.94559
C         -5.85101       -2.92600       11.76198
O         -6.46001       -2.54299       12.76099
N        -37.29300       63.96499      -11.39999
H        -37.71700       64.65499      -10.77999
C        -37.97899       62.71499      -11.67699
H        -37.73362       62.07871      -10.94560
H        -37.62532       62.37440      -12.54813
C        -39.48800       62.80699      -11.76199
O        -40.09700       62.42299      -12.76099
N         -6.46301       -3.41600       10.69899
H         -5.89601       -3.88300        9.99199
C         -7.89402       -3.32899       10.47799
H         -8.34697       -3.24452       11.36551
C         -8.30201       -4.61699        9.77999
O         -7.45500       -5.40400        9.34999
C         -8.25201       -2.07799        9.65199
H         -8.03892       -1.26332       10.19134
H         -7.70487       -2.07650        8.81496
C         -9.69801       -1.99500        9.25199
N        -10.73101       -2.22500       10.13499
C        -10.28002       -1.71200        8.05899
H         -9.80657       -1.50730        7.20228
C        -11.88901       -2.08300        9.50799
H        -12.79422       -2.20025        9.91645
N        -11.64301       -1.75900        8.24699
H        -12.34801       -1.57499        7.53299
N        -40.10000       63.29598      -10.69899
H        -39.53300       63.76299       -9.99099
C        -41.53100       63.20899      -10.47799
H        -41.98390       63.12317      -11.36540
C        -41.93900       64.49799       -9.77999
O        -41.09200       65.28398       -9.34999
C        -41.88900       61.95899       -9.65199
H        -41.67524       61.14433      -10.19109
H        -41.34185       61.95819       -8.81495
C        -43.33500       61.87499       -9.25199
C        -43.91700       61.59299       -8.05899
H        -43.44351       61.38945       -7.20202
N        -44.36800       62.10499      -10.13499
H        -44.25800       62.34699      -11.11999
C        -45.52599       61.96299       -9.50799
H        -46.03662       62.82207       -9.54288
H        -46.06023       61.23934       -9.94493
N        -45.28000       61.63899       -8.24700
H        -45.98500       61.45399       -7.53299
N         -9.60401       -4.86600        9.68799
H        -10.28102       -4.21899       10.09299
C        -10.05501       -6.06600        9.00699
H         -9.25877       -6.67085        9.01867
C        -10.42801       -5.79999        7.55198
O        -11.19801       -6.57100        6.97099
C        -11.22301       -6.70400        9.76499
H        -11.59512       -7.43968        9.19903
H        -10.86736       -7.08640       10.61779
C        -12.36801       -5.77899       10.12199
C        -13.28702       -5.37999        9.15799
H        -13.17264       -5.68523        8.21261
C        -12.57902       -5.36398       11.44299
H        -11.94590       -5.66132       12.15766
C        -14.37201       -4.55600        9.49099
H        -15.02100       -4.26921        8.78631
C        -13.65401       -4.54499       11.77999
H        -13.78522       -4.24946       12.72626
C        -14.53801       -4.14400       10.79599
O        -15.59301       -3.32600       11.11398
H        -16.17227       -3.26538       10.35085
N        -43.24100       64.74599       -9.68799
H        -43.91799       64.09899      -10.09200
C        -43.69199       65.94699       -9.00699
H        -42.89680       66.55323       -9.01866
C        -44.06500       65.67999       -7.55199
O        -44.83499       66.45099       -6.97099
C        -44.86000       66.58399       -9.76499
H        -45.23216       67.31975       -9.19918
H        -44.50429       66.96627      -10.61782
C        -46.00500       65.65898      -10.12199
C        -46.92400       65.25999       -9.15799
H        -46.80961       65.56522       -8.21261
C        -46.21600       65.24499      -11.44299
H        -45.58312       65.54288      -12.15763
C        -48.00900       64.43599       -9.49099
H        -48.65775       64.14863       -8.78632
C        -47.29100       64.42599      -11.77999
H        -47.42219       64.13045      -12.72626
C        -48.17500       64.02499      -10.79599
O        -49.23000       63.20598      -11.11399
H        -49.83801       62.92998      -10.43799
N         -9.90601       -4.72299        6.95599
H         -9.33602       -4.08299        7.50799
C        -10.12302       -4.43399        5.55099
H        -10.91496       -4.96325        5.24652
H        -10.32098       -3.45760        5.46448
C         -8.91201       -4.78999        4.70999
O         -7.88401       -5.23800        5.22999
N        -43.54299       64.60299       -6.95599
H        -42.97299       63.96299       -7.50799
C        -43.76000       64.31398       -5.55098
H        -43.95734       63.33749       -5.46440
H        -44.55231       64.84276       -5.24667
C        -42.54900       64.67099       -4.70998
O        -41.52100       65.11798       -5.22998
N         -9.00801       -4.62100        3.39099
C         -7.85501       -4.92400        2.51599
H         -7.43716       -5.80344        2.74396
C         -6.77701       -3.87400        2.68999
O         -7.04501       -2.80699        3.25299
C         -8.44901       -4.86900        1.10199
H         -7.78588       -4.50693        0.44688
H         -8.75273       -5.77387        0.80376
C         -9.62701       -3.93199        1.23699
H         -9.33778       -2.99188        1.05658
H        -10.34447       -4.19030        0.59006
C        -10.14302       -4.04899        2.65099
H        -10.38738       -3.15408        3.02440
H        -10.93427       -4.65848        2.70035
N        -42.64500       64.50099       -3.39098
C        -41.49200       64.80499       -2.51598
H        -41.07459       65.68471       -2.74371
C        -40.41400       63.75499       -2.68998
O        -40.68200       62.68799       -3.25298
C        -42.08599       64.74898       -1.10197
H        -41.42299       64.38612       -0.44717
H        -42.38940       65.65371       -0.80295
C        -43.26400       63.81298       -1.23697
H        -42.97515       62.87291       -1.05581
H        -43.98134       64.07210       -0.59025
C        -43.78000       63.92899       -2.65098
H        -44.02401       63.03380       -3.02393
H        -44.57145       64.53817       -2.70074
N         -5.56201       -4.11600        2.19799
C         -4.58701       -3.02199        2.10398
H         -4.39979       -2.62619        3.00303
C         -5.13601       -1.89599        1.23399
O         -6.03601       -2.08699        0.40199
C         -3.36101       -3.68399        1.44899
H         -3.34772       -3.52506        0.46179
H         -2.50960       -3.34881        1.85239
C         -3.51401       -5.13400        1.72499
H         -3.04345       -5.66941        1.02364
H         -3.13530       -5.35517        2.62367
C         -5.01401       -5.38400        1.68799
H         -5.33742       -5.55841        0.75794
H         -5.27723       -6.14497        2.28097
N        -39.19899       63.99598       -2.19798
C        -38.22400       62.90198       -2.10398
H        -38.03678       62.50618       -3.00303
C        -38.77300       61.77598       -1.23398
O        -39.67300       61.96798       -0.40197
C        -36.99800       63.56399       -1.44898
H        -36.98471       63.40505       -0.46177
H        -36.14659       63.22880       -1.85239
C        -37.15100       65.01399       -1.72498
H        -36.68044       65.54940       -1.02362
H        -36.77227       65.23516       -2.62367
C        -38.65100       65.26398       -1.68798
H        -38.97441       65.43839       -0.75792
H        -38.91422       66.02495       -2.28097
N         -4.57301       -0.70599        1.43299
C         -4.91302        0.46901        0.69399
C         -4.95402        0.21800       -0.81200
O         -3.97402       -0.32699       -1.33397
H         -4.15955       -1.25630       -1.46875
C         -4.05901        1.68500        1.07599
C         -4.43801        2.18599        2.50198
O         -5.22501        1.59699        3.25199
H         -6.05080        1.44487        2.79248
N         -3.79101        3.28299        2.87099
H         -3.24685        4.11263        2.99587
H         -3.97601        3.61499        3.81699
H         -3.14201        3.76899        2.25199
N        -38.21000       60.58698       -1.43297
C        -38.55000       59.41099       -0.69397
C         -5.10101        0.47400        0.68599
C        -38.73800       59.40699       -0.68597
C        -38.59100       59.66199        0.81199
O        -37.61100       60.20699        1.33399
H        -36.91942       59.55910        1.46876
C        -37.69599       58.19499       -1.07597
C         -4.21601        1.67499        1.03099
C        -37.85300       58.20599       -1.03098
C        -38.07500       57.69398       -2.50198
C         -4.49402        2.91500        0.24299
C        -38.13100       56.96499       -0.24300
N        -37.42800       56.59699       -2.87098
H        -36.88384       55.76736       -2.99587
H        -36.77899       56.11099       -2.25198
H        -37.61300       56.26499       -3.81698
N         -3.52501        3.49099       -0.45100
H         -2.70877        3.77129       -0.95611
H         -3.77901        4.32499       -0.98097
H         -2.56701        3.14199       -0.45100
N        -37.16199       56.38899        0.45099
H        -36.34576       56.10868        0.95613
H        -36.20400       56.73799        0.45099
H        -37.41600       55.55499        0.98099
O        -38.86200       58.28299       -3.25199
H        -38.44277       58.43512       -4.09892
O         -5.65401        3.33799        0.24299
H         -5.64492        4.29514        0.24299
O        -39.29099       56.54199       -0.24301
H        -39.90015       57.28031       -0.24300
N         -6.02401        0.61300       -1.49997
H         -6.57443        1.01302       -0.76717
H         -6.78201        1.07199       -0.99500
C         -6.16401        0.42399       -2.92198
H         -6.81649        1.10724       -3.24976
H         -5.26861        0.59317       -3.33382
C         -6.64002       -0.94399       -3.32098
O         -6.62902       -1.24899       -4.51498
N        -39.66100       59.26699        1.49999
H        -40.21141       58.86697        0.76715
H        -40.41899       58.80799        0.99499
C        -39.80100       59.45599        2.92199
H        -38.90560       59.28647        3.33369
H        -40.45359       58.77275        3.24957
C        -40.27699       60.82499        3.32099
O        -40.26600       61.12999        4.51499
N         -7.04602       -1.78799       -2.35897
H         -7.02102       -1.47799       -1.38800
C         -7.52202       -3.13600       -2.65797
H         -7.54626       -3.17126       -3.65707
C         -8.93902       -3.37499       -2.13597
O         -9.34401       -4.53700       -1.95800
C         -6.54801       -4.19700       -2.11897
H         -6.32511       -3.98442       -1.16763
H         -6.98311       -5.09610       -2.16683
C         -5.26401       -4.25500       -2.89997
C         -5.15401       -5.06400       -4.02698
H         -5.92068       -5.64871       -4.29215
C         -4.20801       -3.43000       -2.56997
H         -4.28614       -2.81946       -1.78184
C         -3.97501       -5.06900       -4.79898
H         -3.90469       -5.65373       -5.60715
C         -3.02501       -3.43700       -3.32698
H         -2.26385       -2.84457       -3.06304
C         -2.90501       -4.25100       -4.42698
H         -2.05763       -4.25810       -4.95791
N        -40.68299       61.66799        2.35899
H        -40.65900       61.35699        1.38799
C        -41.15900       63.01698        2.65799
H        -41.18323       63.05371        3.65702
C        -42.57600       63.25499        2.13599
O        -42.98099       64.41799        1.95799
C        -40.18500       64.07799        2.11899
H        -39.96230       63.86573        1.16749
H        -40.61979       64.97721        2.16729
C        -38.90100       64.13499        2.89999
C        -38.79099       64.94499        4.02699
H        -39.55753       65.53006        4.29176
C        -37.84500       63.30998        2.56999
H        -37.92312       62.69945        1.78186
C        -37.61200       64.94999        4.79899
H        -37.54168       65.53472        5.60716
C        -36.66200       63.31699        3.32699
H        -35.90097       62.72421        3.06345
C        -36.54199       64.13199        4.42699
H        -35.69448       64.13956        4.95769
N         -9.71202       -2.30498       -1.91597
H         -9.28301       -1.38000       -1.88097
C        -11.16201       -2.42800       -1.72400
H        -11.31888       -3.33804       -1.34033
C        -11.87401       -2.29300       -3.07897
O        -11.73801       -1.27199       -3.76798
C        -11.67800       -1.39800       -0.72000
H        -11.24051       -1.55990        0.16449
H        -11.44346       -0.48203       -1.04557
C        -13.18601       -1.48100       -0.54101
O        -13.93201       -1.21900       -1.47700
N        -13.63501       -1.84900        0.65598
H        -14.64601       -1.90500        0.77599
H        -13.01401       -2.06700        1.43499
N        -43.34899       62.18499        1.91599
H        -42.92000       61.25999        1.88099
C        -44.79899       62.30799        1.72399
H        -44.95594       63.21792        1.34007
C        -45.51099       62.17299        3.07899
O        -45.37499       61.15199        3.76799
C        -45.31500       61.27899        0.71999
H        -44.87759       61.44169       -0.16441
H        -45.07981       60.36301        1.04504
C        -46.82300       61.36099        0.54099
N        -47.27200       61.72898       -0.65600
H        -48.28299       61.78399       -0.77600
H        -46.65100       61.94699       -1.43497
O        -47.56899       61.09899        1.47699
N        -12.63602       -3.32500       -3.45797
H        -12.84202       -4.05399       -2.77497
C        -13.18701       -3.45800       -4.80398
H        -12.85974       -2.66012       -5.31022
C        -14.72001       -3.41800       -4.80698
O        -15.36601       -4.03099       -5.66198
C        -12.66402       -4.74999       -5.43698
H        -12.98184       -5.52774       -4.89469
H        -13.02319       -4.82295       -6.36739
C        -11.15901       -4.80800       -5.50698
C        -10.46202       -3.74099       -6.04498
H        -10.96357       -2.94337       -6.38002
C        -10.44201       -5.90600       -5.02498
H        -10.93205       -6.67639       -4.61710
C         -9.05002       -3.76200       -6.12798
H         -8.56135       -2.98917       -6.53289
C         -9.01001       -5.94000       -5.10898
H         -8.50433       -6.73838       -4.78207
C         -8.33802       -4.86300       -5.64398
H         -7.33892       -4.86896       -5.68612
N        -46.27300       63.20599        3.45799
H        -46.47799       63.93499        2.77499
C        -46.82400       63.33799        4.80399
H        -46.49690       62.53985        5.30993
C        -48.35700       63.29799        4.80699
O        -49.00300       63.91098        5.66199
C        -46.30100       64.62999        5.43699
H        -46.61921       65.40767        4.89482
H        -46.66007       64.70271        6.36745
C        -44.79600       64.68899        5.50699
C        -44.09900       63.62098        6.04499
H        -44.60066       62.82331        6.37971
C        -44.07900       65.78699        5.02498
H        -44.56876       66.55766        4.61733
C        -42.68700       63.64199        6.12799
H        -42.19832       62.86917        6.53290
C        -42.64700       65.81999        5.10899
H        -42.14101       66.61811        4.78190
C        -41.97500       64.74299        5.64398
H        -40.97590       64.74895        5.68613
N        -15.31301       -2.68500       -3.86697
H        -14.74301       -2.16100       -3.20297
C        -16.76801       -2.62100       -3.77397
H        -17.08213       -3.56958       -3.81288
C        -17.34002       -1.83499       -4.94398
O        -16.77501       -0.81500       -5.36698
C        -17.19901       -1.97799       -2.45500
H        -16.78325       -2.49294       -1.70535
H        -16.86146       -1.03680       -2.44073
C        -18.70101       -1.94100       -2.22201
H        -18.89343       -1.31400       -1.46711
H        -19.14676       -1.60903       -3.05329
C        -19.26801       -3.30900       -1.87701
O        -18.55101       -4.30200       -2.05300
O        -20.43401       -3.40800       -1.42200
N        -48.95000       62.56599        3.86699
H        -48.38000       62.04299        3.20299
C        -50.40500       62.50199        3.77399
H        -50.71869       63.45070        3.81285
C        -50.97700       61.71498        4.94399
O        -50.41199       60.69499        5.36699
C        -50.83601       61.85798        2.45499
H        -50.41981       62.37199        1.70493
H        -50.49919       60.91650        2.44151
C        -52.33800       61.82199        2.22199
H        -52.53082       61.19506        1.46715
H        -52.78397       61.49037        3.05334
C        -52.90500       63.18899        1.87698
O        -52.18800       64.18298        2.05299
O        -54.07101       63.28799        1.42199
N        -18.47701       -2.31300       -5.45798
H        -18.90901       -3.13900       -5.04398
C        -19.10602       -1.66900       -6.60198
H        -18.46175       -1.72743       -7.36454
C        -19.35501       -0.20200       -6.28098
O        -19.78001        0.14599       -5.17698
C        -20.40101       -2.40899       -6.98399
H        -20.16689       -3.37513       -7.09237
C        -21.48601       -2.31700       -5.87698
H        -22.31629       -2.80425       -6.14757
H        -21.73344       -1.36516       -5.69590
H        -21.15954       -2.71788       -5.02099
C        -20.93501       -1.90400       -8.32298
H        -21.77644       -2.38134       -8.57625
H        -20.26733       -2.04970       -9.05302
H        -21.13715       -0.92549       -8.28214
N        -52.11401       62.19398        5.45799
H        -52.54601       63.01998        5.04398
C        -52.74300       61.54898        6.60199
H        -52.09870       61.60672        7.36458
C        -52.99200       60.08199        6.28099
O        -53.41700       59.73399        5.17698
C        -54.03801       62.28898        6.98398
H        -53.80388       63.25512        7.09237
C        -55.12301       62.19699        5.87699
H        -55.95328       62.68424        6.14758
H        -55.37042       61.24515        5.69591
H        -54.79652       62.59787        5.02100
C        -54.57201       61.78399        8.32298
H        -55.41343       62.26133        8.57625
H        -53.90432       61.92969        9.05302
H        -54.77412       60.80548        8.28214
N        -19.04502        0.66799       -7.23598
H        -18.66601        0.28399       -8.10200
C        -19.19301        2.12199       -7.16798
H        -19.11204        2.37166       -8.13292
C        -18.07801        2.78899       -6.35998
O        -18.11202        4.02899       -6.23098
C        -20.56401        2.57600       -6.62098
H        -20.68491        2.19212       -5.70554
H        -20.57109        3.57454       -6.56766
C        -21.74201        2.10299       -7.53499
H        -21.62740        2.49440       -8.44804
H        -21.73057        1.10493       -7.59597
C        -23.10601        2.52499       -7.01198
H        -23.82647        2.07542       -7.54002
H        -23.19289        2.27401       -6.04789
N        -23.29801        3.96399       -7.12199
H        -22.50701        4.53299       -7.42398
C        -24.45001        4.57999       -6.84998
N        -25.51201        3.86999       -6.44898
H        -25.43901        2.85799       -6.34898
H        -26.39298        4.34101       -6.24098
N        -24.54501        5.89999       -6.97998
H        -23.73601        6.44099       -7.28498
H        -25.42602        6.37099       -6.77199
N        -52.68201       59.21198        7.23599
H        -52.30301       59.59599        8.10199
C        -52.83000       57.75798        7.16798
H        -52.74903       57.50832        8.13292
C        -51.71499       57.09099        6.35999
O        -51.74901       55.85199        6.23099
C        -54.20100       57.30398        6.62099
H        -54.32190       57.68786        5.70554
H        -54.20807       56.30543        6.56766
C        -55.37897       57.77700        7.53499
H        -55.26435       57.38559        8.44804
H        -55.36755       58.77504        7.59598
C        -56.74297       57.35500        7.01199
H        -57.46342       57.80457        7.54003
H        -56.82985       57.60598        6.04790
N        -56.93498       55.91599        7.12199
H        -56.14498       55.34600        7.42399
C        -58.08697       55.30100        6.84999
N        -59.14898       56.01100        6.44899
H        -59.07598       57.02399        6.34899
H        -60.02998       55.54100        6.24100
N        -58.18198       53.98000        6.97999
H        -57.37298       53.43899        7.28499
H        -59.06298       53.51000        6.77199
N        -17.09101        2.04599       -5.83898
H        -17.13101        1.02800       -5.89298
C        -15.95801        2.70399       -5.19298
H        -16.35273        3.50183       -4.73727
C        -14.92801        3.13599       -6.23298
O        -14.92101        2.66999       -7.37798
C        -15.29201        1.79199       -4.15698
H        -15.31196        0.85061       -4.49367
H        -14.34306        2.08186       -4.03266
C        -15.98202        1.83099       -2.81097
O        -17.00701        2.48599       -2.63797
N        -15.42501        1.10500       -1.84000
H        -15.89001        1.13099       -0.93301
H        -14.57401        0.56099       -1.98401
N        -50.72801       57.83398        5.83899
H        -50.76800       58.85198        5.89299
C        -49.59501       57.17598        5.19299
H        -49.98971       56.37814        4.73728
C        -48.56499       56.74399        6.23299
O        -48.55800       57.20999        7.37799
C        -48.92899       58.08799        4.15699
H        -48.94894       59.02938        4.49368
H        -47.98003       57.79813        4.03267
C        -49.61901       58.04899        2.81099
N        -49.06200       58.77599        1.83999
H        -49.52700       58.74998        0.93299
H        -48.21100       59.31898        1.98398
O        -50.64400       57.39498        2.63798
N        -14.03801        4.03999       -5.82498
H        -14.05101        4.35599       -4.85498
C        -13.04401        4.58399       -6.74598
H        -13.40030        4.44387       -7.66981
C        -11.73101        3.81999       -6.57799
O        -10.72901        4.33999       -6.08498
C        -12.85701        6.09099       -6.52298
H        -13.72578        6.54408       -6.72285
H        -12.61884        6.23501       -5.56249
C        -11.72901        6.70699       -7.43499
O        -11.79402        6.64799       -8.67099
N        -10.70500        7.29300       -6.80399
H         -9.97500        7.69199       -7.39399
H        -10.65101        7.34199       -5.78698
N        -47.67499       55.83999        5.82499
H        -47.68799       55.52399        4.85499
C        -46.68100       55.29599        6.74599
H        -47.03728       55.43610        7.66979
C        -45.36800       56.05999        6.57799
O        -44.36600       55.53999        6.08499
C        -46.49400       53.78899        6.52299
H        -47.36277       53.33590        6.72286
H        -46.25582       53.64497        5.56250
C        -45.36600       53.17299        7.43499
N        -44.34200       52.58698        6.80399
H        -43.61200       52.18799        7.39398
H        -44.28800       52.53799        5.78699
O        -45.43100       53.23299        8.67099
N        -11.74801        2.55999       -6.99899
H        -12.62801        2.13599       -7.29298
C        -10.52302        1.78299       -7.04399
H         -9.89169        2.23638       -6.41480
C         -9.96102        1.80699       -8.45899
O        -10.60002        2.27699       -9.39599
C        -10.74702        0.34499       -6.55798
H         -9.87076       -0.13672       -6.56808
H        -11.10092        0.37425       -5.62315
C        -11.71101       -0.45200       -7.38199
C        -13.07701       -0.45300       -7.08298
H        -13.41251        0.09950       -6.31996
C        -11.26701       -1.24500       -8.42100
H        -10.29204       -1.27580       -8.64114
C        -13.96501       -1.19700       -7.81600
H        -14.93972       -1.16649       -7.59458
C        -12.17301       -2.00599       -9.16799
H        -11.84714       -2.56615       -9.92958
C        -13.52601       -1.98300       -8.85099
H        -14.17504       -2.53564       -9.37382
N        -45.38500       57.31999        6.99899
H        -46.26499       57.74399        7.29299
C        -44.16000       58.09699        7.04399
H        -43.52867       57.64359        6.41480
C        -43.59799       58.07299        8.45899
O        -44.23700       57.60299        9.39598
C        -44.38400       59.53498        6.55799
H        -43.50774       60.01671        6.56809
H        -44.73789       59.50573        5.62316
C        -45.34800       60.33199        7.38199
C        -46.71399       60.33399        7.08299
H        -47.04963       59.78200        6.31966
C        -44.90399       61.12499        8.42099
H        -43.92902       61.15579        8.64114
C        -47.60200       61.07799        7.81599
H        -48.57665       61.04799        7.59432
C        -45.81000       61.88599        9.16799
H        -45.48411       62.44614        9.92958
C        -47.16300       61.86299        8.85099
H        -47.81201       62.41525        9.37423
N         -8.73302        1.31699       -8.58499
H         -8.25101        0.99899       -7.74400
C         -8.03601        1.20899       -9.86199
H         -8.42591        1.89670      -10.47440
C         -8.26102       -0.21100      -10.37199
O         -7.64302       -1.15299       -9.83400
C         -6.53401        1.49799       -9.71799
H         -6.16010        0.81992       -9.08521
C         -5.81401        1.33099      -11.06300
H         -4.83603        1.51865      -10.97167
H         -6.18464        1.95805      -11.74815
H         -5.91700        0.39931      -11.41135
C         -6.27201        2.89699       -9.10900
H         -5.29132        3.07163       -9.02105
H         -6.68072        2.97424       -8.19959
H         -6.66207        3.61667       -9.68340
N        -42.37000       58.56299        8.58499
H        -41.88800       58.88099        7.74399
C        -41.67300       58.67099        9.86199
H        -42.06270       57.98293       10.47411
C        -41.89800       60.09099       10.37199
O        -41.28000       61.03299        9.83399
C        -40.17100       58.38299        9.71799
H        -39.79763       59.06221        9.08614
C        -39.45100       58.54898       11.06299
H        -38.47294       58.36191       10.97138
H        -39.82122       57.92107       11.74756
H        -39.55442       59.48027       11.41229
C        -39.90899       56.98298        9.10899
H        -38.92833       56.80837        9.02077
H        -40.31801       56.90544        8.19976
H        -40.29882       56.26348        9.68375
N         -9.11601       -0.41900      -11.38199
C         -9.27302       -1.76799      -11.95299
H         -9.45348       -2.43265      -11.22796
C         -7.99802       -2.23799      -12.64499
O         -7.28502       -1.45599      -13.27999
C        -10.42401       -1.61200      -12.96100
H        -10.06932       -1.53965      -13.89316
H        -11.05210       -2.38792      -12.90227
C        -11.13401       -0.32100      -12.55999
H        -11.52938        0.12586      -13.36247
H        -11.85554       -0.50968      -11.89381
C        -10.06601        0.55899      -11.94200
H         -9.61794        1.13065      -12.62932
H        -10.44097        1.13888      -11.21871
N        -42.75300       60.29898       11.38198
C        -42.91000       61.64799       11.95299
H        -43.09053       62.31229       11.22765
C        -41.63499       62.11799       12.64499
O        -40.92200       61.33699       13.27999
C        -44.06099       61.49299       12.96099
H        -43.70632       61.42132       13.89321
H        -44.68887       62.26903       12.90163
C        -44.77100       60.20098       12.55999
H        -45.16588       59.75359       13.36241
H        -45.49272       60.38900       11.89384
C        -43.70299       59.32200       11.94199
H        -43.25487       58.75033       12.62930
H        -44.07791       58.74210       11.21869
N         -7.72101       -3.53600      -12.52800
H         -8.29001       -4.11600      -11.91099
C         -6.62301       -4.14000      -13.26299
H         -5.83224       -3.53357      -13.17982
C         -7.03701       -4.27099      -14.72199
O         -7.91101       -5.08000      -15.06199
C         -6.25201       -5.48800      -12.65899
H         -6.29209       -5.40949      -11.66288
H         -6.91882       -6.16645      -12.96729
C         -4.84301       -5.95500      -13.06499
H         -4.22959       -5.16581      -13.09529
C         -4.30901       -6.91700      -12.06199
H         -3.39295       -7.22760      -12.31566
H         -4.89741       -7.72228      -11.98914
H         -4.25108       -6.49577      -11.15688
C         -4.87901       -6.63200      -14.42900
H         -3.96695       -6.93887      -14.70094
H         -5.21444       -6.00458      -15.13173
H         -5.48106       -7.43035      -14.41703
N        -41.35800       63.41599       12.52799
H        -41.92700       63.99598       11.91099
C        -40.25999       64.01999       13.26299
H        -39.46923       63.41356       13.17982
C        -40.67400       64.15099       14.72199
O        -41.54799       64.95999       15.06199
C        -39.88900       65.36799       12.65899
H        -39.92905       65.28948       11.66288
H        -40.55580       66.04644       12.96729
C        -38.48000       65.83499       13.06499
H        -37.86691       65.04556       13.09527
C        -37.94600       66.79699       12.06198
H        -37.02994       67.10759       12.31566
H        -38.53439       67.60227       11.98914
H        -37.88807       66.37577       11.15688
C        -38.51599       66.51299       14.42899
H        -37.60389       66.81983       14.70085
H        -38.85163       65.88606       15.13205
H        -39.11788       67.31147       14.41651
N         -6.43401       -3.46100      -15.58899
H         -5.68101       -2.85900      -15.25699
C         -6.81201       -3.40300      -17.00299
H         -7.73333       -3.77862      -17.10338
C         -5.80801       -4.24700      -17.79599
O         -4.70401       -3.78600      -18.08099
C         -6.84501       -1.95099      -17.47699
H         -7.18458       -1.38252      -16.72763
H         -5.91270       -1.67421      -17.70973
C         -7.74201       -1.73099      -18.70399
H         -8.68091       -1.96848      -18.45483
H         -7.69832       -0.76459      -18.95730
C         -7.34701       -2.56299      -19.92499
O         -7.89501       -3.64500      -20.13100
N         -6.46502       -2.02899      -20.77999
H         -6.20201       -2.58400      -21.59399
H         -6.01102       -1.13199      -20.60899
N        -40.07100       63.34099       15.58899
H        -39.31800       62.73899       15.25699
C        -40.44900       63.28299       17.00299
H        -41.37031       63.65861       17.10338
C        -39.44500       64.12699       17.79599
O        -38.34099       63.66599       18.08099
C        -40.48200       61.83099       17.47699
H        -40.82155       61.26252       16.72763
H        -39.54969       61.55421       17.70973
C        -41.37900       61.61098       18.70399
H        -42.31795       61.84798       18.45461
H        -41.33489       60.64466       18.95752
C        -40.98400       62.44399       19.92499
N        -40.10200       61.90899       20.77999
H        -39.83899       62.46399       21.59399
H        -39.64800       61.01199       20.60899
O        -41.53200       63.52599       20.13099
N         -6.16301       -5.50099      -18.12299
H         -7.10501       -5.82700      -17.90800
C         -5.21901       -6.40899      -18.78399
H         -4.36742       -5.88516      -18.76423
C         -5.59701       -6.70899      -20.23399
O         -5.07901       -7.66700      -20.82199
C         -5.06101       -7.73300      -18.02199
H         -4.43005       -8.31852      -18.53094
H         -4.67862       -7.53575      -17.11930
C         -6.38801       -8.48799      -17.83699
O         -7.46401       -7.94500      -18.20299
O         -6.34701       -9.62599      -17.30799
N        -39.79999       65.38199       18.12299
H        -40.74199       65.70799       17.90799
C        -38.85600       66.28999       18.78399
H        -38.00440       65.76615       18.76423
C        -39.23400       66.58999       20.23399
O        -38.71600       67.54699       20.82199
C        -38.69799       67.61399       18.02199
H        -38.06742       68.19986       18.53100
H        -38.31544       67.41699       17.11931
C        -40.02500       68.36799       17.83699
O        -41.10100       67.82598       18.20299
O        -39.98399       69.50699       17.30799
N         -6.45901       -5.89299      -20.83799
H         -6.82001       -5.08199      -20.33599
C         -6.89401       -6.14300      -22.20799
H         -6.72406       -7.11065      -22.39439
C         -6.08101       -5.27600      -23.15700
O         -6.25201       -4.05099      -23.16199
C         -8.39001       -5.84800      -22.35700
H         -8.87837       -6.29635      -21.60833
H         -8.52612       -4.85900      -22.29914
C         -8.97701       -6.34000      -23.67999
O         -8.22001       -6.59000      -24.65199
O        -10.21701       -6.46200      -23.76100
N        -40.09600       65.77299       20.83799
H        -40.45699       64.96199       20.33599
C        -40.53100       66.02298       22.20799
H        -40.36104       66.99065       22.39438
C        -39.71800       65.15599       23.15699
O        -39.88900       63.93198       23.16199
C        -42.02699       65.72799       22.35699
H        -42.51526       66.17585       21.60798
H        -42.16301       64.73894       22.29971
C        -42.61400       66.22098       23.67999
O        -41.85700       66.47099       24.65199
O        -43.85399       66.34299       23.76099
N         -5.22901       -5.85100      -24.00099
C         -4.43701       -5.02400      -24.91899
H         -4.04742       -4.24415      -24.42902
C         -5.26901       -4.39000      -26.02699
O         -4.77001       -3.49000      -26.70599
C         -3.40301       -6.01200      -25.47100
H         -3.13426       -5.76939      -26.40314
H         -2.59116       -6.04742      -24.88821
C         -4.13201       -7.33800      -25.45299
H         -4.64612       -7.45848      -26.30220
H         -3.47829       -8.08761      -25.34949
C         -5.08101       -7.29299      -24.25999
H         -5.96764       -7.70029      -24.47908
H         -4.69111       -7.75201      -23.46169
N        -38.86600       65.73098       24.00099
C        -38.07399       64.90399       24.91899
H        -37.68441       64.12413       24.42902
C        -38.90599       64.26999       26.02699
O        -38.40699       63.37099       26.70599
C        -37.04000       65.89199       25.47099
H        -36.77125       65.64939       26.40314
H        -36.22815       65.92741       24.88820
C        -37.76900       67.21799       25.45299
H        -38.28319       67.33829       26.30218
H        -37.11514       67.96752       25.34982
C        -38.71799       67.17399       24.25998
H        -39.60444       67.58157       24.47930
H        -38.32788       67.63325       23.46194
N         -6.53201       -4.79200      -26.21199
H         -6.88101       -5.60200      -25.69999
C         -7.41701       -4.09000      -27.13499
H         -6.82271       -3.86318      -27.90658
C         -7.97001       -2.79100      -26.56499
O         -8.62602       -2.03999      -27.29899
C         -8.57701       -5.00300      -27.55299
H         -9.03355       -5.33242      -26.72653
H         -9.22083       -4.46637      -28.09844
C         -8.11201       -6.22199      -28.38599
H         -7.59175       -5.89315      -29.17413
H         -7.52543       -6.79651      -27.81515
C         -9.28701       -7.07700      -28.89700
H         -8.95215       -7.76305      -29.54289
H         -9.73473       -7.53322      -28.12796
N        -10.29701       -6.26200      -29.58799
H        -10.92901       -5.70999      -29.00799
C        -10.45701       -6.18400      -30.91699
N         -9.67601       -6.88200      -31.74699
H         -8.94100       -7.47700      -31.36399
H         -9.79801       -6.82300      -32.75799
N        -11.41901       -5.40500      -31.41799
H        -12.01501       -4.87200      -30.78499
H        -11.54101       -5.34600      -32.42899
N        -40.16900       64.67199       26.21199
H        -40.51799       65.48199       25.69899
C        -41.05399       63.97099       27.13499
H        -40.45940       63.74622       27.90695
C        -41.60700       62.67099       26.56499
O        -42.26300       61.91999       27.29899
C        -42.21400       64.88299       27.55298
H        -42.67076       65.21218       26.72656
H        -42.85746       64.34593       28.09843
C        -41.74900       66.10199       28.38599
H        -41.22872       65.77314       29.17413
H        -41.16241       66.67650       27.81515
C        -42.92400       66.95699       28.89699
H        -42.58913       67.64304       29.54288
H        -43.37171       67.41320       28.12795
N        -43.93399       66.14199       29.58799
H        -44.56599       65.58999       29.00799
C        -44.09400       66.06399       30.91699
N        -43.31299       66.76299       31.74699
H        -42.57800       67.35799       31.36399
H        -43.43499       66.70399       32.75799
N        -45.05600       65.28499       31.41799
H        -45.65199       64.75199       30.78498
H        -45.17799       65.22599       32.42899
N         -7.75301       -2.51599      -25.28200
H         -7.22001       -3.18500      -24.72599
C         -8.23902       -1.30698      -24.63099
H         -8.78422       -0.82320      -25.31560
C         -7.05902       -0.44299      -24.19099
O         -5.97402       -0.96099      -23.89499
C         -9.11501       -1.66299      -23.42799
H         -8.49968       -1.97073      -22.70229
H         -9.57214       -0.82054      -23.14287
C        -10.20701       -2.74899      -23.60499
H         -9.75512       -3.55784      -23.98122
C        -10.83101       -3.10099      -22.25400
H        -11.53735       -3.80132      -22.35706
H        -11.25358       -2.29771      -21.83423
H        -10.14083       -3.45139      -21.62086
C        -11.30801       -2.34998      -24.60599
H        -11.99249       -3.07379      -24.69320
H        -10.92311       -2.18003      -25.51315
H        -11.77680       -1.51769      -24.31016
N        -41.39000       62.39599       25.28198
H        -40.85700       63.06498       24.72699
C        -41.87599       61.18799       24.63099
H        -42.42175       60.70579       25.31629
C        -40.69599       60.32299       24.19099
O        -39.61100       60.84099       23.89499
C        -42.75199       61.54299       23.42799
H        -42.13661       61.84983       22.70194
H        -43.20926       60.70029       23.14381
C        -43.84400       62.62999       23.60499
H        -43.39288       63.43957       23.98056
C        -44.46799       62.98099       22.25399
H        -45.17409       63.68163       22.35656
H        -44.89087       62.17749       21.83497
H        -43.77779       63.33063       21.62045
C        -44.94500       62.22999       24.60598
H        -45.62959       62.95359       24.69377
H        -44.55995       62.05946       25.51299
H        -45.41363       61.39780       24.30961
N         -7.27301        0.87299      -24.14599
H         -8.19001        1.24599      -24.39099
C         -6.20001        1.78300      -23.74699
H         -5.43660        1.53651      -24.34403
C         -5.84901        1.58199      -22.26500
O         -6.64401        1.06699      -21.47199
C         -6.59301        3.25399      -23.95800
H         -7.50708        3.39235      -23.57675
H         -5.93672        3.82753      -23.46774
C         -6.62101        3.71699      -25.40299
C         -6.12002        2.93600      -26.43299
H         -5.72645        2.03996      -26.22746
C         -7.15901        4.96299      -25.72399
H         -7.51449        5.54716      -24.99434
C         -6.15901        3.38999      -27.76499
H         -5.79383        2.81640      -28.49822
C         -7.21001        5.40799      -27.04199
H         -7.61626        6.29667      -27.25467
C         -6.69701        4.61799      -28.05999
H         -6.71899        4.94191      -29.00582
N        -40.91000       59.00798       24.14599
H        -41.82699       58.63499       24.39099
C        -39.83700       58.09698       23.74699
H        -39.07334       58.34218       24.34422
C        -39.48600       58.29799       22.26499
O        -40.28100       58.81298       21.47199
C        -40.23000       56.62699       23.95799
H        -41.14410       56.48924       23.57661
H        -39.57387       56.05374       23.46721
C        -40.25799       56.16299       25.40299
C        -39.75699       56.94399       26.43299
H        -39.36344       57.84002       26.22745
C        -40.79600       54.91698       25.72399
H        -41.15145       54.33282       24.99433
C        -39.79600       56.48999       27.76499
H        -39.43082       57.06358       28.49822
C        -40.84700       54.47199       27.04199
H        -41.25323       53.58331       27.25467
C        -40.33400       55.26199       28.05999
H        -40.35595       54.93808       29.00582
N         -4.62701        1.98599      -21.90599
H         -3.95901        2.21799      -22.64099
C         -4.19501        2.11299      -20.50699
H         -3.25013        2.43450      -20.56881
C         -4.20101        0.76800      -19.77199
O         -4.77701        0.63300      -18.68899
C         -5.05601        3.14299      -19.75799
H         -6.01498        2.86563      -19.81666
H         -4.77285        3.16405      -18.79915
C         -4.92301        4.55000      -20.33299
O         -3.83401        4.86499      -20.84000
O         -5.90401        5.34099      -20.29299
N        -38.26400       57.89499       21.90599
H        -37.59599       57.66399       22.64099
C        -37.83200       57.76699       20.50699
H        -36.88733       57.44482       20.56880
C        -37.83800       59.11199       19.77199
O        -38.41400       59.24699       18.68899
C        -38.69300       56.73699       19.75799
H        -39.65205       57.01409       19.81654
H        -38.40985       56.71554       18.79916
C        -38.56000       55.33099       20.33299
O        -37.47099       55.01499       20.83999
O        -39.54099       54.53899       20.29299
N         -3.53702       -0.23599      -20.35299
H         -3.24402       -0.16599      -21.32699
C         -3.23701       -1.43300      -19.57600
H         -4.11318       -1.79658      -19.25955
C         -2.35401       -1.04100      -18.40299
O         -1.60001       -0.07300      -18.47899
C         -2.53801       -2.49000      -20.43499
H         -2.33495       -3.30492      -19.89215
O         -1.29401       -1.96300      -20.90899
H         -0.83106       -2.65634      -21.38494
C         -3.38601       -2.85800      -21.63000
H         -2.93164       -3.54842      -22.19288
H         -3.56074       -2.05885      -22.20518
H         -4.26912       -3.22859      -21.34226
N        -37.17400       60.11598       20.35299
H        -36.88100       60.04599       21.32699
C        -36.87400       61.31298       19.57599
H        -37.75039       61.67597       19.25947
C        -35.99099       60.92099       18.40299
O        -35.23699       59.95299       18.47899
C        -36.17500       62.37099       20.43499
H        -35.97228       63.18658       19.89304
C        -37.02300       62.73798       21.62999
H        -36.56916       63.42875       22.19290
H        -37.19688       61.93860       22.20510
H        -37.90649       63.10781       21.34246
O        -34.93099       61.84299       20.90899
H        -34.39800       61.61199       20.15699
N         -2.49102       -1.76300      -17.27999
H         -3.11401       -2.57000      -17.26700
C         -1.75001       -1.39499      -16.07700
H         -0.91552       -0.98063      -16.44019
C         -1.38100       -2.61000      -15.22999
O         -1.31801       -2.50200      -13.99899
C         -2.53602       -0.38700      -15.21699
H         -1.96733       -0.11676      -14.44011
H         -2.74303        0.41691      -15.77456
C         -3.85301       -0.95600      -14.67900
O         -4.23101       -2.07200      -14.98899
N         -4.55402       -0.16699      -13.87100
H         -5.43101       -0.54599      -13.51299
H         -4.23801        0.76701      -13.61099
N        -36.12799       61.64299       17.27999
H        -36.75100       62.44998       17.26699
C        -35.38700       61.27599       16.07699
H        -34.55176       60.86341       16.44051
C        -35.01800       62.48999       15.22999
O        -34.95500       62.38299       13.99899
C        -36.17300       60.26699       15.21699
H        -35.60442       59.99637       14.44016
H        -36.38031       59.46327       15.77473
C        -37.49000       60.83698       14.67899
N        -38.19100       60.04699       13.87099
H        -39.06799       60.42599       13.51299
H        -37.87500       59.11298       13.61098
O        -37.86800       61.95299       14.98899
N         -1.11901       -3.75500      -15.87600
H         -1.09101       -3.74799      -16.89600
C         -0.87201       -5.01600      -15.17199
H         -1.67908       -5.18276      -14.60556
C          0.34198       -4.89400      -14.26299
O          0.27098       -5.16300      -13.05199
C         -0.69202       -6.16200      -16.18199
H          0.09033       -5.95265      -16.76859
C         -0.39501       -7.48800      -15.46600
H         -0.27823       -8.23212      -16.12374
H         -1.14164       -7.73730      -14.84923
H          0.44270       -7.42271      -14.92382
C         -1.90401       -6.27499      -17.08699
H         -1.79140       -7.01905      -17.74554
H         -2.04787       -5.42911      -17.60059
H         -2.73182       -6.45691      -16.55629
N        -34.75599       63.63599       15.87599
H        -34.72799       63.62899       16.89599
C        -34.50899       64.89699       15.17199
H        -35.31607       65.06375       14.60556
C        -33.29499       64.77499       14.26299
O        -33.36600       65.04298       13.05199
C        -34.32900       66.04299       16.18199
H        -33.54653       65.83432       16.76866
C        -34.03199       67.36799       15.46599
H        -33.91516       68.11230       16.12351
H        -34.77858       67.61718       14.84912
H        -33.19426       67.30245       14.92387
C        -35.54100       66.15599       17.08699
H        -35.42839       66.90005       17.74553
H        -35.68486       65.31010       17.60059
H        -36.36881       66.33790       16.55629
N          1.47198       -4.47199      -14.82699
H          1.47498       -4.18300      -15.80499
C          2.71197       -4.42100      -14.04699
H          2.87230       -5.35620      -13.73126
C          2.56798       -3.51400      -12.83100
O          3.05498       -3.84000      -11.74500
C          3.86798       -3.94700      -14.93199
H          3.58458       -3.11530      -15.40944
H          4.65488       -3.74524      -14.34882
C          4.29998       -4.95900      -15.96899
H          5.16628       -4.64576      -16.35809
H          4.44012       -5.83238      -15.50257
C          3.29998       -5.17400      -17.11599
O          3.21698       -6.33600      -17.59799
O          2.61298       -4.19900      -17.53800
N        -32.16500       64.35199       14.82699
H        -32.16199       64.06199       15.80499
C        -30.92500       64.30198       14.04699
H        -30.76479       65.23728       13.73147
C        -31.06899       63.39499       12.83099
O        -30.58199       63.72099       11.74499
C        -29.76900       63.82799       14.93199
H        -30.05239       62.99629       15.40944
H        -28.98211       63.62624       14.34882
C        -29.33699       64.83999       15.96899
H        -28.47071       64.52675       16.35809
H        -29.19685       65.71337       15.50257
C        -30.33700       65.05499       17.11599
O        -30.42000       66.21599       17.59799
O        -31.02399       64.07899       17.53799
N          1.90198       -2.36600      -12.99799
H          1.54498       -2.12200      -13.92199
C          1.67798       -1.45700      -11.87799
H          2.59340       -1.25309      -11.53095
C          0.84598       -2.10900      -10.77299
O          1.17097       -1.98800       -9.58699
C          0.97498       -0.18800      -12.35999
H          1.60121        0.32035      -12.95111
H          0.16279       -0.44997      -12.88125
C          0.54598        0.71799      -11.20300
H          0.01688        0.17647      -10.54968
H          1.36482        1.07571      -10.75404
C         -0.30701        1.89300      -11.65899
O         -0.55501        2.03400      -12.88799
O         -0.73501        2.67300      -10.78499
N        -31.73500       62.24599       12.99799
H        -32.09100       62.00199       13.92199
C        -31.95900       61.33699       11.87799
H        -31.04385       61.13175       11.53105
C        -32.79100       61.98999       10.77299
O        -32.46600       61.86798        9.58699
C        -32.66199       60.06899       12.35999
H        -32.03588       59.56119       12.95168
H        -33.47413       60.33170       12.88095
C        -33.09100       59.16199       11.20299
H        -33.62010       59.70308       10.54933
H        -32.27213       58.80405       10.75429
C        -33.94400       57.98699       11.65899
O        -34.19200       57.84599       12.88799
O        -34.37200       57.20699       10.78499
N         -0.24201       -2.79399      -11.14399
H         -0.48201       -2.87300      -12.13199
C         -1.08701       -3.42999      -10.13299
H         -1.25046       -2.71776       -9.45034
C         -0.37202       -4.60499       -9.46199
O         -0.56001       -4.85199       -8.26099
C         -2.41501       -3.90200      -10.76199
H         -2.19941       -4.39445      -11.60520
H         -2.85852       -4.52383      -10.11653
C         -3.41801       -2.78500      -11.10899
H         -3.03938       -2.21744      -11.84009
H         -4.27613       -3.19630      -11.41632
C         -3.70901       -1.90000       -9.91399
H         -2.85762       -1.69796       -9.42993
H         -4.12834       -1.04605      -10.22216
N         -4.62401       -2.54000       -8.97300
H         -5.26401       -3.24200       -9.34499
C         -4.69001       -2.28099       -7.66899
N         -3.86702       -1.38500       -7.09899
H         -3.16801       -0.90700       -7.66800
H         -3.91801       -1.18700       -6.09998
N         -5.60902       -2.91000       -6.92098
H         -6.23402       -3.59000       -7.35399
H         -5.66001       -2.71200       -5.92198
N        -33.87900       62.67399       11.14399
H        -34.11999       62.75199       12.13199
C        -34.72399       63.30999       10.13299
H        -34.88736       62.59740        9.45068
C        -34.00900       64.48599        9.46199
O        -34.19699       64.73299        8.26099
C        -36.05199       63.78199       10.76199
H        -35.83640       64.27444       11.60519
H        -36.49550       64.40382       10.11653
C        -37.05500       62.66499       11.10898
H        -36.67638       62.09743       11.84009
H        -37.91312       63.07630       11.41632
C        -37.34600       61.77999        9.91399
H        -36.49461       61.57795        9.42992
H        -37.76532       60.92605       10.22216
N        -38.26100       62.41999        8.97299
H        -38.90100       63.12198        9.34499
C        -38.32699       62.16099        7.66899
N        -37.50399       61.26498        7.09898
H        -36.80500       60.78699        7.66799
H        -37.55500       61.06699        6.09999
N        -39.24600       62.78998        6.92099
H        -39.87100       63.46999        7.35399
H        -39.29700       62.59199        5.92199
N          0.43898       -5.35599      -10.21499
H          0.52898       -5.17000      -11.21399
C          1.19698       -6.44600       -9.59799
H          0.52769       -7.02048       -9.12679
C          2.18198       -5.88600       -8.57899
O          2.32798       -6.41199       -7.46099
C          1.91598       -7.28399      -10.66600
H          2.40170       -6.67146      -11.28959
C          2.93798       -8.21100       -9.99199
H          3.41895       -8.76716      -10.66975
H          2.48952       -8.83088       -9.34807
H          3.62097       -7.68396       -9.48627
C          0.91198       -8.07900      -11.50799
H          1.37996       -8.62453      -12.20324
H          0.27308       -7.46797      -11.97539
H          0.37861       -8.70213      -10.93597
N        -33.19800       65.23598       10.21499
H        -33.10800       65.04999       11.21399
C        -32.44000       66.32598        9.59799
H        -33.10957       66.89999        9.12660
C        -31.45500       65.76598        8.57899
O        -31.30899       66.29299        7.46099
C        -31.72100       67.16498       10.66599
H        -31.23466       66.55376       11.29039
C        -30.69900       68.09099        9.99199
H        -30.21822       68.64756       10.66953
H        -31.14712       68.71047        9.34744
H        -30.01588       67.56348        9.48692
C        -32.72500       67.95899       11.50799
H        -32.25720       68.50499       12.20300
H        -33.36321       67.34750       11.97570
H        -33.25909       68.58163       10.93609
N          2.83998       -4.78199       -8.92699
H          2.68098       -4.35699       -9.84100
C          3.78999       -4.18200       -7.99399
H          4.37133       -4.92761       -7.66831
C          3.07898       -3.57799       -6.78399
O          3.62998       -3.58699       -5.67498
C          4.63699       -3.14200       -8.72699
H          4.97012       -3.54370       -9.58000
H          4.06330       -2.34930       -8.93320
C          5.83099       -2.66600       -7.93199
H          6.23640       -1.88897       -8.41350
H          5.50884       -2.37005       -7.03275
C          6.90299       -3.76199       -7.74899
O          7.41199       -4.35299       -8.73299
N          7.25999       -4.02400       -6.48999
H          7.96799       -4.74799       -6.36899
H          6.84698       -3.54399       -5.69098
N        -30.79699       64.66199        8.92699
H        -30.95600       64.23699        9.84099
C        -29.84699       64.06299        7.99399
H        -29.26596       64.80893        7.66848
C        -30.55800       63.45899        6.78399
O        -30.00700       63.46799        5.67499
C        -29.00000       63.02299        8.72699
H        -28.66662       63.42499        9.57977
H        -29.57398       62.23062        8.93364
C        -27.80600       62.54599        7.93199
H        -27.40071       61.76902        8.41371
H        -28.12808       62.24989        7.03277
C        -26.73400       63.64199        7.74899
N        -26.37699       63.90399        6.48999
H        -25.66899       64.62799        6.36899
H        -26.79000       63.42399        5.69099
O        -26.22500       64.23299        8.73299
N          1.87797       -3.01000       -6.98500
H          1.52598       -2.90900       -7.93699
C          1.06198       -2.53099       -5.86098
H          1.59690       -1.78914       -5.45658
C          0.83298       -3.65200       -4.85898
O          0.88198       -3.44300       -3.63798
C         -0.31601       -2.02799       -6.33698
H         -0.74504       -2.74972       -6.88016
H         -0.87783       -1.83763       -5.53192
C         -0.26001       -0.75600       -7.19199
O         -1.24502       -0.41800       -7.87799
N          0.85598       -0.04400       -7.14899
H          0.89299        0.80200       -7.71799
H          1.66199       -0.31999       -6.58799
N        -31.75899       62.88999        6.98499
H        -32.11099       62.78899        7.93699
C        -32.57499       62.41099        5.86099
H        -32.04009       61.66913        5.45659
C        -32.80399       63.53199        4.85899
O        -32.75500       63.32299        3.63799
C        -33.95300       61.90798        6.33699
H        -34.38203       62.62971        6.88016
H        -34.51482       61.71762        5.53193
C        -33.89699       60.63599        7.19199
N        -32.78099       59.92399        7.14899
H        -32.74399       59.07799        7.71799
H        -31.97499       60.19999        6.58799
O        -34.88200       60.29799        7.87799
N          0.46198       -4.82600       -5.37898
H          0.35598       -4.89999       -6.39098
C          0.20298       -6.00400       -4.56398
H         -0.49788       -5.75968       -3.89383
C          1.45798       -6.41600       -3.80498
O          1.43798       -6.56000       -2.58097
C         -0.28401       -7.12800       -5.48998
H         -1.03416       -6.77511       -6.04921
H          0.47388       -7.40119       -6.08238
C         -0.78201       -8.36499       -4.78299
C          0.10798       -9.33700       -4.33598
H          1.09068       -9.19956       -4.46008
C         -2.15601       -8.59700       -4.63999
H         -2.80834       -7.91792       -4.97661
C         -0.35001      -10.49899       -3.71798
H          0.30124      -11.17973       -3.38266
C         -2.62901       -9.76700       -4.03198
H         -3.61255       -9.91896       -3.93420
C         -1.73301      -10.71000       -3.56799
H         -2.06701      -11.54233       -3.12561
N        -33.17500       64.70599        5.37899
H        -33.28100       64.77899        6.39099
C        -33.43400       65.88499        4.56399
H        -34.13522       65.64260        3.89350
C        -32.17900       66.29599        3.80499
O        -32.19900       66.44099        2.58099
C        -33.92100       67.00799        5.48999
H        -34.67111       66.65466        6.04900
H        -33.16314       67.28092        6.08256
C        -34.41899       68.24499        4.78299
C        -33.52900       69.21799        4.33599
H        -32.54628       69.08113        4.46055
C        -35.79299       68.47699        4.63999
H        -36.44533       67.79791        4.97662
C        -33.98700       70.37899        3.71799
H        -33.33582       71.05963        3.38234
C        -36.26600       69.64698        4.03199
H        -37.24954       69.79896        3.93421
C        -35.36999       70.58999        3.56799
H        -35.70398       71.42232        3.12563
N          2.56698       -6.59600       -4.52698
H          2.53398       -6.46100       -5.53698
C          3.82998       -6.98400       -3.89599
H          3.65495       -7.87120       -3.46910
C          4.22499       -5.98799       -2.80698
O          4.59099       -6.37999       -1.69597
C          4.94399       -7.12099       -4.95398
H          4.96255       -6.30739       -5.53511
C          4.66298       -8.33599       -5.85298
H          4.92477       -9.16229       -5.35430
H          3.68269       -8.36106       -6.04892
C          6.31199       -7.22599       -4.26798
H          7.04507       -7.31545       -4.94221
H          6.35022       -8.02271       -3.66483
H          6.49945       -6.41342       -3.71609
C          5.43099       -8.30799       -7.19399
H          5.21886       -9.11484       -7.74536
H          6.41905       -8.29149       -7.04082
H          5.18925       -7.49819       -7.72856
N        -31.07000       66.47699        4.52698
H        -31.10400       66.34299        5.53799
C        -29.80700       66.86399        3.89599
H        -29.98213       67.75104        3.46883
C        -29.41200       65.86799        2.80699
O        -29.04600       66.25999        1.69599
C        -28.69299       67.00099        4.95399
H        -28.67443       66.18739        5.53512
C        -28.97400       68.21599        5.85299
H        -28.71253       69.04223        5.35404
H        -29.95428       68.24079        6.04906
C        -27.32500       67.10599        4.26798
H        -26.59192       67.19544        4.94222
H        -27.28677       67.90270        3.66484
H        -27.13754       66.29341        3.71610
C        -28.20600       68.18899        7.19399
H        -28.41848       68.99600        7.74495
H        -27.21793       68.17284        7.04083
H        -28.44738       67.37933        7.72896
N          4.15999       -4.68799       -3.10298
H          3.82699       -4.38099       -4.01698
C          4.57299       -3.71199       -2.09797
H          5.53605       -3.90659       -1.91189
C          3.77198       -3.88899       -0.81897
O          4.33999       -3.94299        0.27899
C          4.43099       -2.28499       -2.63398
H          3.51011       -2.17276       -3.00735
H          4.56512       -1.64375       -1.87844
C          5.44799       -1.96799       -3.73298
O          6.39499       -2.77500       -3.92598
O          5.27799       -0.93599       -4.43098
N        -29.47700       64.56899        3.10299
H        -29.80999       64.26199        4.01699
C        -29.06399       63.59299        2.09799
H        -28.10107       63.78827        1.91193
C        -29.86500       63.76999        0.81902
O        -29.29699       63.82299       -0.27897
C        -29.20600       62.16499        2.63399
H        -30.12678       62.05217        3.00739
H        -29.07135       61.52356        1.87871
C        -28.18900       61.84899        3.73299
O        -27.24199       62.65499        3.92599
O        -28.35900       60.81599        4.43099
N          2.44499       -4.03999       -0.94597
H          2.01298       -4.02200       -1.86997
C          1.62198       -4.23000        0.24499
H          1.84771       -3.46139        0.84358
C          1.96699       -5.53700        0.95799
O          1.99998       -5.58000        2.19099
C          0.13798       -4.18900       -0.11500
H         -0.43142       -4.31858        0.69677
H         -0.09195       -4.90895       -0.76983
H         -0.10710       -3.31060       -0.52531
N        -31.19199       63.91999        0.94599
H        -31.62400       63.90098        1.86999
C        -32.01500       64.11099       -0.24497
H        -31.78916       63.34268       -0.84388
C        -31.67000       65.41799       -0.95798
O        -31.63700       65.45999       -2.19098
C        -33.49900       64.06999        0.11502
H        -34.06840       64.20024       -0.69665
H        -33.72880       64.78952        0.77032
H        -33.74423       63.19135        0.52469
N          2.23598       -6.61300        0.20599
H          2.19598       -6.54499       -0.81100
C          2.58698       -7.88800        0.83899
H          1.84271       -8.05898        1.48462
C          3.91499       -7.80999        1.60599
O          4.01999       -8.31899        2.73199
C          2.65898       -9.00000       -0.20500
H          2.89800       -9.87393        0.21818
H          3.34917       -8.79568       -0.89917
H          1.78045       -9.11330       -0.66907
N        -31.40100       66.49298       -0.20597
H        -31.44000       66.42399        0.81102
C        -31.05000       67.76899       -0.83898
H        -31.79408       67.94134       -1.48446
C        -29.72200       67.69099       -1.60598
O        -29.61700       68.19998       -2.73198
C        -30.97800       68.87998        0.20502
H        -30.73913       69.75414       -0.21779
H        -30.28769       68.67541        0.89901
H        -31.85648       68.99298        0.66925
N          4.93799       -7.17199        1.01899
H          4.80998       -6.75499        0.09699
C          6.24299       -7.06600        1.68999
H          6.49747       -8.01051        1.89763
C          6.15999       -6.27199        2.99099
O          6.82199       -6.61499        3.98599
C          7.26698       -6.40299        0.76298
H          6.91783       -5.50739        0.48734
H          8.12504       -6.28703        1.26327
C          7.55699       -7.19899       -0.48800
H          6.70756       -7.42248       -0.96602
C          8.39699       -6.36299       -1.42697
H          8.60483       -6.86598       -2.26591
H          9.26391       -6.10612       -0.99981
H          7.91948       -5.52246       -1.68286
C          8.26499       -8.49999       -0.09200
H          8.47319       -9.05430       -0.89781
H          7.69293       -9.04782        0.51842
H          9.12530       -8.31013        0.38108
N        -28.69900       67.05199       -1.01898
H        -28.82700       66.63399       -0.09697
C        -27.39400       66.94699       -1.68998
H        -27.13969       67.89158       -1.89748
C        -27.47700       66.15299       -2.99098
O        -26.81500       66.49499       -3.98599
C        -26.37000       66.28399       -0.76298
H        -26.71901       65.38825       -0.48757
H        -25.51184       66.16832       -1.26314
C        -26.08000       67.07899        0.48802
H        -26.92955       67.30184        0.96614
C        -25.24000       66.24298        1.42701
H        -25.03234       66.74587        2.26601
H        -24.37298       65.98631        0.99995
H        -25.71742       65.40233        1.68269
C        -25.37200       68.37999        0.09202
H        -25.16353       68.93416        0.89789
H        -25.94418       68.92795       -0.51818
H        -24.51184       68.19013       -0.38133
N          5.39599       -5.17699        2.99499
H          4.94999       -4.86699        2.13199
C          5.19398       -4.41799        4.23099
H          6.10356       -4.10422        4.50338
C          4.60799       -5.30100        5.33099
O          5.04599       -5.25700        6.48798
C          4.25898       -3.23099        3.97199
H          3.43900       -3.53902        3.48956
O          4.87199       -2.30399        3.05699
H          4.79389       -2.65708        2.16771
C          3.87699       -2.53299        5.31399
H          3.26683       -1.75715        5.15340
H          4.69061       -2.19185        5.78477
H          3.41028       -3.16898        5.92856
N        -28.24100       65.05799       -2.99498
H        -28.68700       64.74799       -2.13198
C        -28.44300       64.29899       -4.23098
H        -27.53321       63.98584       -4.50344
C        -29.02900       65.18199       -5.33099
O        -28.59100       65.13799       -6.48799
C        -29.37800       63.11098       -3.97198
H        -30.19835       63.41773       -3.48934
C        -29.76000       62.41299       -5.31399
H        -30.36985       61.63691       -5.15337
H        -28.94635       62.07218       -5.78496
H        -30.22706       63.04887       -5.92840
O        -28.76500       62.18499       -3.05698
H        -28.53200       62.60998       -2.23998
N          3.60099       -6.10399        4.98599
H          3.25698       -6.11199        4.02599
C          2.99498       -6.97099        5.99099
H          2.82393       -6.38421        6.78246
C          3.95199       -8.08399        6.38699
O          4.00799       -8.47500        7.55799
C          1.67598       -7.56200        5.47099
H          1.11182       -6.81485        5.11958
H          1.88588       -8.19893        4.72921
C          0.88098       -8.31600        6.56799
H          1.39533       -9.13083        6.83533
H          0.77466       -7.71399        7.35936
C         -0.51601       -8.75600        6.10299
O         -0.94601       -8.45000        4.98799
N         -1.22001       -9.47699        6.96399
H         -2.14700       -9.76900        6.65499
H         -0.86401       -9.73000        7.88599
N        -30.03599       65.98399       -4.98599
H        -30.38100       65.99098       -4.02599
C        -30.64200       66.85199       -5.99100
H        -30.81320       66.26613       -6.78311
C        -29.68500       67.96499       -6.38699
O        -29.62900       68.35499       -7.55799
C        -31.96099       67.44199       -5.47099
H        -32.52488       66.69424       -5.12040
H        -31.75134       68.07819       -4.72851
C        -32.75600       68.19699       -6.56799
H        -32.24199       69.01232       -6.83446
H        -32.86207       67.59578       -7.36001
C        -34.15299       68.63599       -6.10299
N        -34.85699       69.35799       -6.96399
H        -35.78400       69.64899       -6.65499
H        -34.50100       69.60999       -7.88599
O        -34.58300       68.33099       -4.98799
N          4.70799       -8.61400        5.41999
H          4.64399       -8.25100        4.46899
C          5.62399       -9.70899        5.71999
H          5.06375      -10.42788        6.13149
C          6.67499       -9.27499        6.73399
O          7.14898      -10.09599        7.53699
C          6.27999      -10.22299        4.42499
H          6.91100      -10.97466        4.61682
H          6.79632       -9.49625        3.97193
H          5.59060      -10.55689        3.78213
N        -28.92900       68.49499       -5.41999
H        -28.99300       68.13199       -4.46899
C        -28.01300       69.58999       -5.71999
H        -28.57296       70.30922       -6.13128
C        -26.96200       69.15599       -6.73399
O        -26.48799       69.97699       -7.53699
C        -27.35700       70.10299       -4.42499
H        -26.72589       70.85468       -4.61639
H        -26.84075       69.37590       -3.97239
H        -28.04630       70.43657       -3.78188
N          7.02099       -7.98299        6.73799
H          6.57499       -7.34199        6.08199
C          8.02699       -7.47499        7.66599
H          8.80689       -8.07961        7.50418
C          7.58799       -7.57699        9.11199
O          8.43899       -7.44399        9.99199
C          8.37298       -6.01299        7.37599
H          7.52557       -5.53140        7.15243
H          8.77287       -5.61818        8.20315
C          9.34399       -5.77500        6.24299
H         10.22085       -6.19889        6.46967
H          8.97967       -6.18790        5.40826
C          9.54199       -4.27499        6.02699
H          8.67372       -3.80777        6.19375
H         10.22872       -3.94386        6.67409
C         10.00899       -3.95800        4.60499
H          9.63896       -4.64371        3.97821
H          9.67400       -3.05251        4.34443
N         11.49299       -3.95799        4.46299
H         11.80398       -3.74699        3.51499
H         11.88898       -4.83999        4.78799
H         11.92299       -3.32399        5.13698
N        -26.61600       67.86399       -6.73799
H        -27.06199       67.22299       -6.08199
C        -25.61000       67.35499       -7.66599
H        -24.82943       67.95871       -7.50405
C        -26.04900       67.45699       -9.11199
O        -25.19800       67.32499       -9.99200
C        -25.26400       65.89399       -7.37599
H        -26.11151       65.41252       -7.15257
H        -24.86422       65.49935       -8.20328
C        -24.29300       65.65598       -6.24299
H        -23.41613       66.07989       -6.46967
H        -24.65731       66.06889       -5.40826
C        -24.09500       64.15599       -6.02699
H        -24.96332       63.68893       -6.19396
H        -23.40828       63.82504       -6.67421
C        -23.62800       63.83799       -4.60499
H        -23.99804       64.52324       -3.97770
H        -23.96289       62.93230       -4.34503
N        -22.14400       63.83799       -4.46299
H        -21.83300       63.62598       -3.51498
H        -21.74800       64.71998       -4.78699
H        -21.71400       63.20399       -5.13699
N          6.28999       -7.78799        9.38899
H          5.62099       -7.87599        8.62399
C          5.82499       -7.89299       10.76599
H          6.67525       -7.83486       11.28911
C          5.16798       -9.23199       11.05899
O          4.52499       -9.37300       12.08099
C          4.87599       -6.73699       11.14799
H          4.48315       -6.91308       12.05058
C          3.70699       -6.63799       10.15799
H          4.08054       -6.48454        9.24315
H          3.20662       -7.50366       10.17318
C          5.64699       -5.43299       11.25399
H          5.04061       -4.67722       11.50125
H          6.08489       -5.20390       10.38465
H          6.36128       -5.49465       11.95111
C          2.71799       -5.52800       10.44499
H          1.98375       -5.51783        9.76617
H          3.16662       -4.63447       10.42588
H          2.30135       -5.64350       11.34669
N        -27.34699       67.66799       -9.38899
H        -28.01600       67.75599       -8.62400
C        -27.81199       67.77299      -10.76599
H        -26.96174       67.71486      -11.28911
C        -28.46900       69.11199      -11.05899
O        -29.11199       69.25399      -12.08099
C        -28.76099       66.61699      -11.14799
H        -29.15394       66.79170      -12.05080
C        -29.93000       66.51899      -10.15799
H        -29.55662       66.36586       -9.24304
H        -30.43015       67.38478      -10.17364
C        -27.99000       65.31399      -11.25399
H        -28.59613       64.55802      -11.50124
H        -27.55198       65.08503      -10.38467
H        -27.27576       65.37589      -11.95113
C        -30.91900       65.40899      -10.44499
H        -31.65347       65.39909       -9.76641
H        -30.47045       64.51544      -10.42547
H        -31.33533       65.52427      -11.34686
N          5.33599      -10.22799       10.19499
H          5.95999      -10.09299        9.39999
C          4.65498      -11.50699       10.34999
H          4.23851      -11.47165       11.25845
C          5.65999      -12.65100       10.28699
O          6.60199      -12.61400        9.49599
C          3.56998      -11.69300        9.25699
H          3.98432      -11.83132        8.35744
O          2.77498      -10.49900        9.16798
H          3.23992       -9.86372        8.61857
C          2.66598      -12.86800        9.58599
H          1.96581      -12.98947        8.88242
H          2.20181      -12.72910       10.46077
H          3.19030      -13.71726        9.64768
N        -28.30099       70.10799      -10.19499
H        -27.67700       69.97298       -9.39999
C        -28.98199       71.38799      -10.34999
H        -29.39850       71.35472      -11.25851
C        -27.97699       72.53099      -10.28699
O        -27.03500       72.49499       -9.49599
C        -30.06700       71.57298       -9.25699
H        -29.65261       71.71066       -8.35736
C        -30.97100       72.74799       -9.58599
H        -31.67141       72.86922       -8.88261
H        -31.43487       72.60927      -10.46096
H        -30.44674       73.59733       -9.64730
O        -30.86200       70.37899       -9.16799
H        -30.29600       69.64399       -8.96199
[truncated: 2,518,503 more chars]
