# Supplementary material for: Synthesis and Glycosidase Inhibition Properties of Calix[8]arene-Based Iminosugar Click Clusters
Source: Pharmaceuticals (Basel). 2020 Nov 5;13(11):366. doi: 10.3390/ph13110366 (PMC7694328; doi:10.3390/ph13110366)
Supplement: Supplementary file 1 [file pharmaceuticals-13-00366-s001.zip › pharmaceuticals-982572 -suppl/6B_ligand.xyz]

671

C         -0.03500        7.59099        7.74800
C         -1.03800        6.67499        8.12700
C         -1.13400        5.46798        7.40399
C         -0.33500        5.21999        6.27299
C          0.60899        6.19599        5.86599
C          0.85999        7.30899        6.70000
C         -0.39200        3.83199        5.62699
O          1.20399        6.11899        4.64100
C         -1.92300        6.90398        9.34399
C         -3.41200        6.82299        8.92900
C         -1.70700        8.28799       10.02599
C         -1.63499        5.79799       10.39600
C          0.74399        7.11399        3.67999
C          1.42299        7.02199        2.32100
C          2.20399        8.00598        1.79200
N          2.46399        7.56999        0.51299
N          1.84699        6.37398        0.28400
N          1.22599        6.03599        1.38899
C          3.28499        8.19299       -0.50500
C          2.68499        9.48699       -1.11200
C          3.62899       10.11699       -2.17200
C          3.01599       11.35099       -2.89500
C          4.02999       12.02399       -3.85899
C          3.43499       13.17499       -4.71899
C          4.50299       13.71999       -5.70199
C          4.04399       14.87299       -6.63200
C          5.19199       15.17199       -7.62699
C          4.82699       18.72598       -9.04699
C          4.92499       17.58199       -8.02200
N          4.98899       16.19899       -8.65999
C          3.76799       15.96798       -9.57700
C          3.60399       17.10699      -10.64799
C          3.58499       18.52899       -9.97199
C          3.77399       14.55799      -10.25199
O          2.43799       16.88899      -11.41100
O          3.58000       19.55699      -10.93799
O          4.77399       19.95699       -8.36300
O          4.98600       14.32099      -10.93299
C          5.07599        6.89799        9.55600
C          3.79399        7.30999        9.96099
C          2.89199        7.71599        8.96899
C          3.22299        7.70699        7.60199
C          4.54199        7.33599        7.22799
C          5.48499        6.90399        8.20299
C          2.14699        8.15198        6.57499
O          4.93699        7.51398        5.93399
C          3.37199        7.38199       11.42199
C          3.16499        8.86799       11.81699
C          4.41299        6.77199       12.40400
C          2.03299        6.62098       11.62899
C          5.33199        8.85299        5.57200
C          5.51699        8.98298        4.06599
C          6.48900        8.36199        3.34899
N          6.34699        8.89499        2.09199
N          5.28000        9.74099        2.04500
N          4.78699        9.81299        3.25300
C          7.25299        8.79499        0.96600
C          8.31499        9.92299        1.00599
C          9.15100       10.01598       -0.28400
C         10.05100       11.27499       -0.30900
C         10.99499       11.26699       -1.53100
C         11.75599       12.60099       -1.72400
C         12.72699       12.52699       -2.92899
C         13.17999       13.91498       -3.43999
C         14.09599       13.77399       -4.68499
C         16.00899       17.10199       -4.64900
C         15.37399       15.80599       -4.13599
N         14.66099       15.01699       -5.23299
N         13.57999       15.91598       -5.89699
C         14.09499       17.33699       -6.32099
C         14.88199       18.04098       -5.16599
C         12.92199       15.27999       -7.04800
O         12.99899       18.12799       -6.72299
O         15.42099       19.26998       -5.59899
O         16.76800       17.68399       -3.61300
O         13.87000       14.94899       -8.03899
C          8.69599        2.97999        9.57399
C          8.35799        4.06199       10.40599
C          7.85099        5.22699        9.80400
C          7.60198        5.30399        8.42100
C          8.07499        4.24599        7.59900
C          8.56200        3.03799        8.17500
C          6.97099        6.59698        7.82799
O          8.27099        4.49799        6.27299
C          8.61799        3.98299       11.90400
C         10.11899        4.26098       12.14000
C          8.28199        2.57199       12.46899
C          7.78499        5.01399       12.72399
C          9.64399        4.78099        5.90200
C          9.75599        5.76399        4.74499
C         10.18799        5.41599        3.50699
N         10.30300        6.60898        2.84700
N          9.95999        7.64599        3.66799
N          9.64399        7.12999        4.83299
C         10.73399        6.81099        1.47899
C         12.02099        7.65499        1.33899
C         12.52699        7.68598       -0.12299
C         13.77899        8.57698       -0.29500
C         14.17499        8.73299       -1.78199
C         15.50499        9.49498       -1.95400
C         15.79999        9.79199       -3.43499
C         17.17599       10.44599       -3.64199
C         17.39299       10.78399       -5.13599
C         21.23099       10.96399       -5.42200
C         19.82300       10.41299       -5.13600
N         18.69199       11.38898       -5.46899
C         18.93499       12.72698       -4.73899
C         20.31299       13.34299       -5.10900
C         21.43399       12.34299       -4.73099
C         17.77299       13.76399       -4.85100
O         20.51999       14.55298       -4.41500
O         22.68899       12.88999       -5.06800
O         22.18799       10.02998       -4.97499
O         17.32799       13.95099       -6.17599
C          6.56399       -1.68000        8.15900
C          7.56099       -1.30200        9.08099
C          8.37500       -0.20000        8.75700
C          8.22099        0.51499        7.55400
C          7.33099       -0.00101        6.57699
C          6.45100       -1.06900        6.90199
C          9.03299        1.81999        7.32899
O          7.39799        0.46899        5.29799
C          7.73199       -1.98701       10.42899
C          9.18399       -2.52701       10.58099
C          6.76500       -3.18400       10.64100
C          7.45399       -0.96100       11.55799
C          8.54299       -0.00201        4.54200
C          8.77299        0.79799        3.26800
C          8.52399        0.34299        2.01000
N          9.06500        1.31199        1.20300
N          9.59899        2.31699        1.95600
N          9.41399        2.00898        3.21399
C          9.17799        1.32099       -0.24099
C         10.60999        1.00299       -0.72699
C         10.76699        1.14399       -2.25700
C         12.21399        0.84398       -2.71899
C         12.33998        0.85899       -4.26000
C         13.80899        0.74698       -4.73399
C         13.91299        0.79299       -6.27600
C         15.37199        0.74299       -6.77400
C         15.43999        0.91899       -8.30499
C         18.30699       -1.21100       -9.74099
C         17.00199       -0.86800       -8.98800
N         16.73599        0.64198       -8.94300
C         17.93499        1.37299       -8.29000
C         19.28799        1.03998       -8.99800
C         19.50399       -0.50400       -9.06100
C         17.74999        2.91898       -8.14400
O         20.35799        1.67399       -8.33399
O         20.66599       -0.83100       -9.79000
O         18.54399       -2.60101       -9.76799
O         17.41299        3.53599       -9.36599
C         -3.74300        2.65499        3.15300
C         -3.06500        3.86099        2.87200
C         -1.97899        4.20999        3.69900
C         -1.66800        3.47699        4.85599
C         -2.46600        2.35899        5.20099
C         -3.40500        1.85999        4.26599
C          5.26799       -1.47201        6.00300
O         -2.41499        1.84199        6.46199
C         -3.42400        4.74299        1.68499
C         -3.59900        6.21699        2.15099
C         -4.74500        4.32098        0.98400
C         -2.28900        4.68299        0.63499
C         -3.54300        2.20199        7.31299
C         -3.41700        1.69599        8.74299
C         -4.26400        0.79398        9.31500
N         -3.86400        0.74998       10.63100
N         -2.81300        1.59799       10.83500
N         -2.55300        2.18099        9.68899
C         -4.41100       -0.03501       11.72000
C         -5.56600        0.65999       12.47300
C         -6.08399       -0.16400       13.68400
C         -7.37100        0.44599       14.30699
C         -7.96900       -0.42100       15.44499
C         -9.36900        0.07899       15.89900
C        -10.03399       -0.89000       16.90699
C        -11.48699       -0.50601       17.29100
C        -12.01100       -1.51800       18.33399
C        -15.85500       -1.51800       18.34900
C        -14.42100       -1.56500       17.78800
N        -13.37100       -1.33500       18.86299
C        -13.59800        0.04099       19.54399
C        -15.06600        0.25999       20.05299
C        -16.13599       -0.12700       18.97700
C        -12.56900        0.35699       20.67799
O        -15.23900        1.60799       20.42899
O        -17.42600       -0.11600       19.54699
O        -16.76600       -1.80801       17.31299
O        -12.26500       -0.79100       21.43800
C         -2.05000       -2.51600        1.89300
C         -2.54100       -1.32600        1.31400
C         -3.15700       -0.38601        2.15699
C         -3.33100       -0.61901        3.53299
C         -2.92500       -1.87400        4.06000
C         -2.24300       -2.83200        3.25899
C         -4.03600        0.45999        4.40200
O         -3.29800       -2.20301        5.33000
C         -2.52200       -1.07400       -0.18700
C         -3.98700       -1.05900       -0.70399
C         -1.74600       -2.15600       -0.98900
C         -1.86700        0.29299       -0.52800
C         -4.67200       -2.60200        5.50800
C         -5.01500       -2.70000        6.98800
C         -4.41600       -3.55501        7.84999
N         -5.12900       -3.39700        9.00700
N         -6.08200       -2.43000        8.85599
N         -6.00900       -2.00200        7.62200
C         -5.02800       -4.17901       10.22199
C         -6.04400       -5.34401       10.25600
C         -5.89700       -6.20201       11.52999
C         -7.12400       -7.11100       11.77000
C         -7.02000       -7.89001       13.10400
C         -8.33900       -8.62100       13.44200
C         -8.27700       -9.37200       14.79499
C         -9.63999      -10.01001       15.14999
C         -9.69600      -10.45600       16.62899
C        -12.67499      -12.92201       16.79099
C        -11.31600      -12.30201       16.39500
N        -10.99200      -10.97600       17.08999
C        -12.16101       -9.97300       16.90399
C        -13.53700      -10.57800       17.32499
C        -13.80600      -11.88400       16.52000
C        -11.92900       -8.60200       17.60499
O        -14.57500       -9.64700       17.11199
O        -15.08300      -12.39900       16.82599
O        -12.86100      -14.09800       16.03399
O        -11.71600       -8.78801       18.98599
C          2.00799       -5.85600        2.62900
C          0.99599       -5.70200        1.65999
C         -0.25900       -5.22900        2.08899
C         -0.50900       -4.87400        3.43200
C          0.46199       -5.23701        4.40199
C          1.76099       -5.64601        3.99900
C         -1.87000       -4.24300        3.83900
O          0.06399       -5.40800        5.69599
C          1.22599       -6.00000        0.18499
C          0.35199       -7.20601       -0.25800
C          2.70700       -6.34400       -0.15100
C          0.82499       -4.76200       -0.66399
C         -0.25600       -6.78001        6.05600
C         -1.12900       -6.87500        7.29999
C         -0.78600       -7.52300        8.44799
N         -1.89000       -7.37100        9.25200
N         -2.86200       -6.67901        8.59799
N         -2.40799       -6.40301        7.39999
C         -2.07600       -7.79400       10.62500
C         -2.93199       -9.08100       10.78200
C         -3.18500       -9.41700       12.27500
C         -3.97600      -10.73600       12.49500
C         -4.23199      -11.00600       14.00399
C         -4.87000      -12.39400       14.28099
C         -5.23400      -12.57001       15.78100
C         -5.72300      -13.99701       16.13699
C         -6.15600      -14.08601       17.62599
C         -6.13200      -17.82801       18.50699
C         -5.62300      -16.46200       18.00700
N         -6.69800      -15.37800       18.07299
C         -7.95100      -15.83000       17.27300
C         -8.49400      -17.22900       17.70699
C         -7.35000      -18.29000       17.67599
C         -9.10400      -14.78300       17.26999
O         -9.54000      -17.61700       16.84399
O         -7.77200      -19.53500       18.18700
O         -5.12200      -18.81000       18.45100
O         -9.37601      -14.30000       18.56599
C          6.14299       -3.12500        4.28699
C          6.11999       -4.34400        3.57600
C          5.06199       -5.23701        3.83599
C          4.11399       -4.98301        4.84400
C          4.31299       -3.86700        5.69100
C          5.26699       -2.87401        5.35600
C          2.89999       -5.92600        5.00600
O          3.66399       -3.83100        6.89000
C          7.14799       -4.67501        2.50399
C          7.64399       -6.14500        2.65000
C          8.40699       -3.76001        2.58600
C          6.49199       -4.50101        1.10899
C          4.18900       -4.77200        7.86300
C          3.17499       -5.16300        8.92899
C          3.12599       -4.62801       10.17700
N          2.22699       -5.42600       10.83699
N          1.74099       -6.39100       10.00199
N          2.32199       -6.23100        8.84100
C          1.84499       -5.37300       12.23399
C          2.08699       -6.70800       12.98199
C          1.80499       -6.63900       14.50399
C          2.30699       -7.91800       15.22199
C          2.10799       -7.88200       16.75899
C          2.74599       -9.12100       17.43199
C          2.52099       -9.17301       18.96299
C          3.26399      -10.37200       19.59600
C          2.99099      -10.49800       21.10400
C          5.86499      -12.69300       22.48600
C          5.15599      -11.58500       21.67100
N          3.63599      -11.63000       21.78700
C          3.15699      -13.01401       21.30199
C          3.74799      -14.15900       22.18599
C          5.31699      -14.11800       22.13899
C          1.61599      -13.14200       21.17300
O          3.25299      -15.41600       21.78599
O          5.85199      -15.06300       23.04000
O          7.25299      -12.60000       22.25099
O          0.99399      -12.92100       22.41900
H          0.09199        8.51699        8.28999
H         -1.82900        4.70599        7.72500
H         -0.21199        3.08698        6.40999
H          0.45900        3.70999        4.94600
H         -4.07400        6.98199        9.79100
H         -3.65100        5.84199        8.50299
H         -3.64400        7.58799        8.17799
H         -2.38900        8.41798       10.87599
H         -1.89900        9.10798        9.32199
H         -0.68600        8.39199       10.41099
H         -2.14300        6.00999       11.34399
H         -0.56000        5.72299       10.60000
H         -1.97500        4.81699       10.04900
H          0.89499        8.12398        4.07799
H         -0.33400        6.99899        3.52400
H          2.55299        8.94598        2.19200
H          3.44199        7.46498       -1.31100
H          4.26499        8.41299       -0.06800
H          1.71799        9.25298       -1.57399
H          2.49699       10.21598       -0.31300
H          4.56799       10.40699       -1.68499
H          3.88699        9.35799       -2.92099
H          2.12999       11.03599       -3.45599
H          2.67499       12.08199       -2.15400
H          4.87099       12.41699       -3.27499
H          4.44599       11.26199       -4.52699
H          2.57798       12.79599       -5.28900
H          3.07099       13.98199       -4.07000
H          5.37999       14.05299       -5.13099
H          4.83298       12.88599       -6.33400
H          3.13900       14.57999       -7.17499
H          3.80899       15.76799       -6.04100
H          6.07199       15.47199       -7.05100
H          5.44699       14.24398       -8.14500
H          5.72999       18.69499       -9.67200
H          5.82898       17.72199       -7.42500
H          4.06499       17.61199       -7.34800
H          2.88399       16.00999       -8.93699
H          4.48499       17.07499      -11.30200
H          2.68499       18.60198       -9.34699
H          3.63699       13.79999       -9.47000
H          2.92099       14.45598      -10.93500
H          2.10999       17.84998      -11.83500
H          2.67399       19.46499      -11.55499
H          4.82299       20.74699       -9.12699
H          5.17699       13.24099      -10.85400
H          5.78099        6.61699       10.32400
H          1.92399        8.07799        9.28400
H          1.91199        9.21299        6.73200
H          2.54699        8.09299        5.55800
H          2.86899        8.95998       12.86999
H          2.38299        9.34399       11.21100
H          4.09099        9.43699       11.67499
H          4.04699        6.80699       13.43800
H          5.36099        7.32298       12.37999
H          4.60700        5.72198       12.15599
H          1.78399        6.53499       12.69499
H          2.08999        5.60799       11.21000
H          1.19899        7.13998       11.14599
H          6.26999        9.11399        6.07700
H          4.56799        9.57099        5.89600
H          7.24699        7.64499        3.62699
H          6.66799        8.87199        0.04099
H          7.73299        7.80899        0.97999
H          7.81299       10.88499        1.16799
H          8.97999        9.76798        1.86399
H          9.76899        9.11799       -0.38000
H          8.48099       10.03499       -1.15200
H          9.41999       12.17299       -0.33399
H         10.64799       11.32699        0.61199
H         11.71399       10.45098       -1.41300
H         10.41398       11.04898       -2.43600
H         11.02799       13.40799       -1.87699
H         12.31799       12.84699       -0.81400
H         13.60699       11.94099       -2.63899
H         12.24799       11.98199       -3.75000
H         12.30399       14.52199       -3.70000
H         13.70699       14.43298       -2.63000
H         14.93100       13.11799       -4.42899
H         13.53800       13.27999       -5.48399
H         16.67100       16.83999       -5.48300
H         16.14199       15.17699       -3.68599
H         14.64499       16.05798       -3.36199
H         14.78499       17.20999       -7.16300
H         14.17899       18.22399       -4.34199
H         12.40199       14.37799       -6.70999
H         12.15499       15.94999       -7.46000
H         13.37399       18.81498       -7.49599
H         16.43599       19.07299       -5.97499
H         16.10499       17.87898       -2.75799
H         13.43499       15.27399       -8.99600
H          9.13999        2.10499       10.02399
H          7.70099        6.10999       10.40799
H          7.07199        6.58099        6.73700
H          7.57999        7.45499        8.14099
H         10.36799        4.15098       13.20000
H         10.37899        5.28199       11.83400
H         10.74799        3.56599       11.57099
H          8.24199        2.57899       13.56600
H          9.04499        1.83698       12.19000
H          7.30899        2.22399       12.10100
H          7.91399        4.85898       13.80300
H          6.71798        4.90999       12.49899
H          8.08899        6.04799       12.51799
H         10.16499        3.85299        5.64200
H         10.17199        5.22199        6.75599
H         10.44199        4.46199        3.06999
H          9.91599        7.27899        0.92200
H         10.90899        5.82598        1.02899
H         11.83299        8.67698        1.69500
H         12.80199        7.22499        1.97700
H         12.76599        6.66398       -0.44299
H         11.72900        8.04398       -0.78499
H         13.58699        9.56998        0.13399
H         14.61399        8.14199        0.26799
H         14.26599        7.74599       -2.24699
H         13.37999        9.25698       -2.32600
H         15.46700       10.43999       -1.39900
H         16.32099        8.89699       -1.53000
H         15.75699        8.86199       -4.01499
H         15.01899       10.45299       -3.82700
H         17.24599       11.35599       -3.03300
H         17.95499        9.75899       -3.29099
H         17.29099        9.87199       -5.72899
H         16.61199       11.47399       -5.46699
H         21.32399       11.10599       -6.50600
H         19.66799        9.50099       -5.71600
H         19.75799       10.16398       -4.07500
H         19.00099       12.48299       -3.67599
H         20.35499       13.50799       -6.19300
H         21.38199       12.18599       -3.64500
H         16.93999       13.39099       -4.24400
H         18.07099       14.72399       -4.40999
H         21.58899       14.78799       -4.51999
H         23.38299       12.51598       -4.30100
H         23.10899       10.30499       -5.50999
H         18.13999       14.45599       -6.72100
H          5.84499       -2.44701        8.40500
H          9.13499        0.10499        9.45999
H         10.09199        1.62399        7.54600
H          9.01199        2.08498        6.26900
H          9.32099       -3.02200       11.55100
H          9.92899       -1.72500       10.51399
H          9.41099       -3.26300        9.79899
H          6.94199       -3.64800       11.61899
H          6.91199       -3.95300        9.87100
H          5.72099       -2.85000       10.61899
H          7.46899       -1.44501       12.54099
H          6.47099       -0.48900       11.42599
H          8.21099       -0.17100       11.56799
H          8.43299       -1.06100        4.29599
H          9.45099        0.07999        5.15200
H          8.06499       -0.56301        1.64099
H          8.88399        2.31299       -0.60600
H          8.47499        0.58898       -0.65899
H         11.32299        1.67498       -0.23099
H         10.86699       -0.02101       -0.42800
H         10.07199        0.46199       -2.75700
H         10.49099        2.16199       -2.56199
H         12.89299        1.58899       -2.28599
H         12.52899       -0.13800       -2.34100
H         11.75499        0.03099       -4.68000
H         11.90199        1.78699       -4.64999
H         14.39399        1.56999       -4.30399
H         14.24799       -0.18800       -4.36100
H         13.35600       -0.05300       -6.70000
H         13.43699        1.70999       -6.64600
H         15.95199        1.52899       -6.28100
H         15.82499       -0.20900       -6.48800
H         14.71000        0.25099       -8.76699
H         15.15599        1.94399       -8.55499
H         18.21799       -0.83500      -10.76899
H         16.15599       -1.34900       -9.48499
H         17.05399       -1.24401       -7.96500
H         18.01599        0.97298       -7.27499
H         19.22799        1.39998      -10.03200
H         19.58699       -0.88900       -8.03600
H         16.95099        3.10399       -7.41600
H         18.65699        3.37298       -7.72300
H         21.06399        0.87999       -8.04700
H         20.46699       -1.87800      -10.06199
H         17.68799       -3.10500      -10.23999
H         18.33199        3.60899       -9.96599
H         -4.53700        2.31098        2.50699
H         -1.37100        5.06698        3.45000
H          4.34099       -1.33800        6.57500
H          5.18799       -0.74000        5.19500
H         -3.97401        6.84899        1.33499
H         -2.65100        6.65199        2.48900
H         -4.31600        6.27699        2.97900
H         -5.00200        5.01398        0.17199
H         -5.57199        4.32998        1.70200
H         -4.66600        3.31899        0.54200
H         -2.52000        5.31699       -0.22900
H         -2.14400        3.65699        0.27700
H         -1.34200        5.03298        1.06199
H         -4.47700        1.81799        6.88399
H         -3.63899        3.29499        7.34599
H         -5.09000        0.22499        8.91499
H         -3.60600       -0.25200       12.43100
H         -4.76700       -0.99000       11.31300
H         -5.23700        1.64798       12.82199
H         -6.38300        0.81899       11.76400
H         -6.28901       -1.18800       13.35699
H         -5.30100       -0.23801       14.44799
H         -7.15599        1.44999       14.69299
H         -8.12600        0.56198       13.52399
H         -8.05000       -1.46000       15.10099
H         -7.28200       -0.42300       16.30199
H         -9.28000        1.07699       16.34799
H        -10.02100        0.17599       15.02400
H        -10.04100       -1.90000       16.47700
H         -9.41900       -0.93800       17.81400
H        -11.50700        0.50899       17.70399
H        -12.13100       -0.51300       16.40100
H        -11.96200       -2.52300       17.90900
H        -11.33000       -1.49701       19.18899
H        -15.94500       -2.27700       19.13699
H        -14.24300       -2.54600       17.34099
H        -14.30100       -0.80300       17.01199
H        -13.44200        0.79199       18.76500
H        -15.23400       -0.39101       20.91799
H        -16.08300        0.61299       18.16899
H        -11.64900        0.71999       20.20599
H        -12.92900        1.16599       21.32800
H        -15.44500        1.62899       21.50900
H        -17.90701        0.78999       19.15099
H        -16.69900       -2.89401       17.14999
H        -13.15000       -1.08901       22.01900
H         -1.55800       -3.22700        1.24599
H         -3.54600        0.52099        1.71800
H         -4.03500        0.15698        5.45299
H         -5.09600        0.50999        4.12000
H         -4.02100       -0.97600       -1.79700
H         -4.54800       -0.21200       -0.28999
H         -4.51099       -1.98000       -0.41899
H         -1.73400       -1.92000       -2.05900
H         -2.20800       -3.14400       -0.88099
H         -0.70200       -2.21400       -0.65599
H         -1.92900        0.49798       -1.60500
H         -0.80600        0.28099       -0.26200
H         -2.34599        1.13099       -0.00900
H         -4.83700       -3.57600        5.03399
H         -5.34699       -1.88001        5.03299
H         -3.59700       -4.24701        7.72399
H         -5.20600       -3.51600       11.07800
H         -4.00700       -4.57401       10.30000
H         -7.05900       -4.92700       10.20800
H         -5.91700       -5.97800        9.36899
H         -4.98700       -6.81100       11.46200
H         -5.77300       -5.54000       12.39400
H         -8.03000       -6.49201       11.78399
H         -7.23100       -7.81801       10.93599
H         -6.20000       -8.61500       13.04300
H         -6.77600       -7.19400       13.91699
H         -9.15200       -7.88401       13.47999
H         -8.58600       -9.32500       12.63799
H         -7.50300      -10.14900       14.75799
H         -7.98701       -8.66700       15.58599
H        -10.43500       -9.28000       14.95999
H         -9.82500      -10.86700       14.49000
H         -8.94500      -11.23200       16.80199
H         -9.43800       -9.60600       17.26600
H        -12.65100      -13.16300       17.86099
H        -10.52100      -13.00901       16.62999
H        -11.31100      -12.13200       15.31600
H        -12.23200       -9.77000       15.83399
H        -13.48200      -10.84300       18.39000
H        -13.77500      -11.62700       15.45100
H        -11.05300       -8.11600       17.15699
H        -12.78200       -7.93200       17.43300
H        -15.37300       -9.93701       17.81099
H        -15.01700      -13.02400       17.72899
H        -13.39800      -14.82500       16.66099
H        -12.71000       -8.81500       19.45600
H          2.99199       -6.18800        2.33299
H         -1.05899       -5.16500        1.36700
H         -1.91400       -4.18800        4.93200
H         -2.66401       -4.95100        3.58399
H          0.48899       -7.41900       -1.32599
H         -0.71500       -7.01201       -0.09400
H          0.62499       -8.11101        0.30000
H          2.83999       -6.50900       -1.22700
H          3.02899       -7.25900        0.36199
H          3.37499       -5.52400        0.14099
H          1.13600       -4.87500       -1.71000
H          1.29499       -3.85201       -0.26999
H         -0.26000       -4.61300       -0.66499
H          0.66899       -7.34500        6.20999
H         -0.80100       -7.25800        5.23199
H          0.11199       -8.04300        8.74999
H         -2.56500       -6.97400       11.16399
H         -1.08899       -7.94300       11.08099
H         -3.89600       -8.94300       10.27399
H         -2.42700       -9.91900       10.28499
H         -2.22500       -9.47900       12.80300
H         -3.74100       -8.59200       12.73500
H         -4.93700      -10.68300       11.96700
H         -3.41900      -11.57600       12.06199
H         -3.28300      -10.93700       14.55200
H         -4.88300      -10.21800       14.40599
H         -5.77400      -12.51400       13.67000
H         -4.16800      -13.18300       13.97699
H         -4.36200      -12.32601       16.40199
H         -6.01899      -11.84900       16.04000
H         -6.56600      -14.26400       15.48900
H         -4.92200      -14.72000       15.93799
H         -5.29500      -13.85300       18.25900
H         -6.91800      -13.32700       17.82000
H         -6.45600      -17.70500       19.54699
H         -4.77300      -16.14200       18.61499
H         -5.29600      -16.55301       16.96699
H         -7.62700      -15.94700       16.23600
H         -8.86400      -17.15400       18.73900
H         -7.02500      -18.41200       16.63500
H         -8.78700      -13.94501       16.63900
H        -10.01200      -15.19500       16.81100
H         -9.97100      -18.54800       17.23900
H         -6.82100      -20.05400       18.37500
H         -4.43100      -18.57900       17.62700
H         -9.88901      -15.07200       19.15899
H          6.83899       -2.34600        4.01300
H          4.97299       -6.14001        3.24999
H          2.50999       -5.87500        6.02600
H          3.23399       -6.96200        4.88399
H          8.47499       -6.35400        1.96299
H          6.85399       -6.87001        2.42299
H          8.00000       -6.33500        3.67099
H          9.19399       -4.09900        1.90300
H          8.82799       -3.76000        3.60000
H          8.16699       -2.72701        2.30999
H          7.18999       -4.76400        0.30499
H          6.17299       -3.46200        0.95500
H          5.60699       -5.14100        1.00499
H          5.08699       -4.36900        8.34000
H          4.49800       -5.69700        7.35999
H          3.65799       -3.80800       10.63599
H          0.78599       -5.10201       12.28699
H          2.42000       -4.57500       12.71800
H          1.45399       -7.48800       12.54200
H          3.12798       -7.01500       12.82200
H          2.30000       -5.76000       14.93499
H          0.72699       -6.52100       14.67500
H          1.78599       -8.79200       14.81100
H          3.37399       -8.05600       15.00300
H          2.55699       -6.96900       17.17099
H          1.03599       -7.84900       16.98999
H          2.33099      -10.03100       16.97899
H          3.82399       -9.12500       17.22400
H          2.87099       -8.24000       19.42400
H          1.44599       -9.25401       19.17100
H          2.95599      -11.29701       19.09800
H          4.34099      -10.25400       19.43600
H          3.32099       -9.58400       21.59999
H          1.91399      -10.58401       21.27000
H          5.66199      -12.50900       23.54900
H          5.49499      -10.60700       22.02199
H          5.42199      -11.69000       20.61600
H          3.56099      -13.14600       20.29699
H          3.44699      -13.96301       23.22500
H          5.62999      -14.36401       21.11499
H          1.24499      -12.41801       20.43600
H          1.35600      -14.13400       20.78700
H          2.66599      -15.76800       22.64800
H          6.70499      -15.55700       22.55299
H          7.55499      -11.58400       22.54400
H         -0.03800      -13.27701       22.27900
