# Supplementary material for: Synthesis and Glycosidase Inhibition Properties of Calix[8]arene-Based Iminosugar Click Clusters
Source: Pharmaceuticals (Basel). 2020 Nov 5;13(11):366. doi: 10.3390/ph13110366 (PMC7694328; doi:10.3390/ph13110366)
Supplement: Supplementary file 1 [file pharmaceuticals-13-00366-s001.zip › pharmaceuticals-982572 -suppl/6C_ligand.xyz]

652
Structure3
O        -23.14350       16.06680      -17.99980
H        -23.07240       15.13210      -17.79949
C        -21.81490       16.43030      -18.32430
C        -21.17050       15.22170      -19.04560
C        -21.51560       15.15390      -20.56169
O        -21.27140       16.36480      -21.26590
H        -21.93090       16.99420      -20.99010
C        -20.62419       14.07930      -21.22450
O        -21.15270       13.85130      -22.51930
H        -21.27570       14.72420      -22.88610
C        -20.54939       12.77110      -20.39020
O        -19.23960       12.57930      -19.87970
H        -19.23810       11.75470      -19.40480
C        -21.54820       12.77870      -19.20990
N        -21.49470       13.96390      -18.32150
C        -20.63740       13.77270      -17.14210
C        -21.16930       12.75750      -16.11220
C        -20.31200       12.67140      -14.83780
C        -20.41160       13.91440      -13.93400
C        -19.72030       13.74490      -12.56840
C        -18.19579       13.53430      -12.62320
C        -17.41920       14.73600      -13.18650
C        -15.89820       14.53920      -13.10210
C        -15.11200       15.74320      -13.64450
N        -13.68020       15.53700      -13.53250
C        -12.81060       15.00080      -14.45950
N        -13.03730       15.87350      -12.38920
N        -11.78610       15.57330      -12.55190
C        -11.60230       15.02250      -13.82390
C        -10.26110       14.56370      -14.32590
O         -9.32630       14.41390      -13.26280
C         -8.04820       13.96320      -13.69830
C         -7.07810       13.75460      -12.50150
C         -6.89410       15.13720      -11.80150
O         -6.11440       15.09960      -10.60970
H         -6.01990       15.99500      -10.29529
C         -7.72690       12.69380      -11.56100
O         -6.95320       12.41990      -10.40370
H         -6.48050       13.23820      -10.22490
C         -5.74560       13.24310      -13.12710
O         -4.72640       12.99080      -12.16570
C         -3.52260       12.50110      -12.73790
C         -2.54110       12.16800      -11.60830
O         -1.36380       11.58520      -12.15160
C         -0.46310       11.14970      -11.14020
C         18.54890        8.49039       -8.81460
O         19.82050        7.87800       -8.61170
C         20.85650        8.31209       -9.48760
C         21.39420        9.69870       -9.09670
O         22.69900        9.86120       -9.63460
C         23.27520       11.12500       -9.31690
C         24.73440       11.23510       -9.83799
C         24.75240       11.07280      -11.38530
O         24.00770       12.07340      -12.07080
H         24.03040       11.86860      -13.00150
C         25.56030       10.10150       -9.16090
O         26.92650       10.08690       -9.55240
H         27.23360       10.99160       -9.49250
C         25.28470       12.62430       -9.40040
O         26.66760       12.79660       -9.71170
C         26.91850       13.76860      -10.72020
C         28.38640       13.84450      -11.01920
C         29.23170       12.84720      -11.41240
N         29.12030       15.02650      -10.90380
N         30.35960       14.79290      -11.20930
N         30.45450       13.47680      -11.51540
C         31.73520       12.91150      -11.89630
C         31.95390       12.97380      -13.41590
C         33.30540       12.37930      -13.83990
C         33.52930       12.44480      -15.35770
C         34.88300       11.85300      -15.77670
C         35.11210       11.92490      -17.29329
C         36.47480       11.34570      -17.70930
C         36.70900       11.29050      -19.23170
C         37.06389       12.64240      -19.88469
N         35.95440       13.59980      -20.02310
C         34.88210       13.14940      -20.92250
C         35.25700       13.13200      -22.42840
O         35.63559       11.82980      -22.84120
H         34.89900       11.24960      -22.67540
C         36.40110       14.11630      -22.77430
O         36.27220       14.47320      -24.14330
H         36.27460       13.65060      -24.62520
C         36.32900       15.35220      -21.85670
O         37.38330       16.25690      -22.14910
H         37.30310       16.95050      -21.49530
C         36.39350       14.97560      -20.33770
C         35.61719       16.00930      -19.48930
O         36.20060       17.29840      -19.59570
H         35.72549       17.87869      -19.00659
C         20.75440        7.18930        0.49110
O         22.03890        6.86940       -0.02950
C         23.04020        6.85150        0.97900
C         24.39600        6.50770        0.35170
O         25.39650        6.56760        1.35820
C         26.69780        6.25600        0.87180
C         27.78260        6.34080        1.98350
C         27.74990        7.76230        2.61940
O         28.65520        7.91490        3.70500
H         29.49380        7.55140        3.41790
C         27.58560        5.20040        3.02960
O         26.43810        5.34050        3.85760
H         26.54620        6.14580        4.35540
C         29.14760        6.12200        1.27190
O         30.23320        6.25380        2.18370
C         31.50320        6.01760        1.58600
C         32.62130        6.26660        2.55930
C         33.94550        5.95350        2.44840
N         32.42400        6.91400        3.78280
N         33.55510        7.00000        4.41130
N         34.49460        6.42700        3.62210
C         35.87430        6.36890        4.06670
C         36.12910        5.14740        4.96380
C         37.58080        5.07219        5.45970
C         37.82720        3.86530        6.37660
C         39.27450        3.80010        6.88530
C         39.51560        2.60619        7.82030
C         40.96060        2.54769        8.33770
C         41.20140        1.36330        9.28450
C         42.65660        1.31970        9.79520
N         42.98790        0.24820       10.74790
C         42.87200       -1.07510       10.11619
C         43.40310       -2.21020       11.00760
O         43.23420       -3.47350       10.38590
H         43.76390       -3.47580        9.59350
C         42.60070       -2.20520       12.31220
O         43.08990       -3.23370       13.15870
H         43.20980       -3.98140       12.57590
C         42.74640       -0.83780       12.99860
O         41.97150       -0.94900       14.17960
H         42.16300       -1.83020       14.49870
C         42.28730        0.32320       12.06020
C         42.51330        1.67590       12.79520
O         41.60329        2.68010       12.37170
H         41.79110        3.46870       12.87180
C          3.17740        7.25490        2.86760
O          3.79430        5.99510        2.62460
C          3.44690        5.37600        1.38900
C          1.95100        5.04900        1.25030
O          1.56840        4.15130        2.28310
C          0.20430        3.75000        2.18440
C         -0.25879        2.87870        3.38860
C         -0.42840        3.72460        4.68770
O          0.77730        4.30420        5.16190
H          1.45070        3.63230        5.05530
C          0.68530        1.65790        3.59610
O          2.01510        2.03430        3.93280
H          2.27890        2.68730        3.28320
C         -1.66320        2.33490        3.00720
O         -2.21539        1.53340        4.04570
C         -3.51860        1.04900        3.73890
C         -4.09780        0.24560        4.87019
C         -5.38350       -0.17720        5.04800
N         -3.33550       -0.20040        5.95420
N         -4.09619       -0.85790        6.77380
N         -5.34350       -0.85830        6.24660
C         -6.43050       -1.50820        6.95430
C         -7.12650       -0.53950        7.92310
C         -8.30730       -1.18470        8.66360
C         -8.98250       -0.21460        9.64400
C        -10.17880       -0.84600       10.37030
C        -10.83710        0.12190       11.36420
C        -12.04840       -0.49810       12.07630
C        -12.69600        0.46640       13.08340
C        -13.88340       -0.15700       13.84130
N        -15.01070       -0.60929       13.00130
C        -15.64740        0.55540       12.35740
C        -16.83170        0.18620       11.45200
O        -17.43390        1.33640       10.89330
H        -18.29479        1.03660       10.60530
C        -17.89200       -0.51500       12.30040
O        -18.99309       -0.89260       11.48930
H        -19.47009       -1.52490       12.02380
C        -17.27870       -1.77080       12.93680
O        -18.31500       -2.35049       13.72190
H        -18.03770       -3.22790       13.96730
C        -16.00829       -1.40750       13.77490
C        -15.37640       -2.70360       14.34700
O        -14.55500       -3.25830       13.33540
H        -14.23180       -2.49040       12.86200
C          3.91310        7.98050        4.00469
C          5.29240        8.42860        3.61490
C          6.48240        7.76360        3.69910
N          7.38950        8.64080        3.13760
N          6.78830        9.79880        2.77080
N          5.52450        9.67650        3.03510
C          8.81070        8.45600        2.89220
O          9.06670        8.77040        1.55330
C         10.91290        5.86570       -0.89450
C         11.64810        6.93680       -0.34040
C         11.03840        7.88880        0.50120
C          9.65959        7.78890        0.79530
C          8.90170        6.71880        0.25660
C          9.53839        5.76430       -0.57070
C         11.62030        4.86240       -1.82750
C         12.80150        4.20580       -1.08450
C         12.15530        5.59670       -3.07340
C         10.68500        3.73480       -2.31860
C          0.66050        8.75810       -3.00070
C          2.09690        8.95120       -2.63100
C          2.81660        8.36330       -1.63200
N          4.07490        8.91530       -1.76860
N          4.11610        9.79930       -2.79430
N          2.93060        9.83039       -3.32120
C          5.27100        8.66339       -0.98460
O          6.13960        7.85040       -1.72170
C          5.57400        3.70340       -1.14789
C          6.34840        4.46010       -0.23870
C          6.55740        5.84260       -0.42940
C          5.98100        6.49740       -1.54460
C          5.27300        5.73730       -2.50420
C          5.04710        4.36320       -2.27860
C          5.31720        2.19689       -0.96390
C          5.92860        1.63770        0.33900
C          5.93810        1.42550       -2.14560
C          3.79850        1.93020       -0.91690
C          0.76970       10.49910      -11.78220
C          1.70430        9.92810      -10.75690
C          1.79950        8.64490      -10.30170
N          2.79080        8.71040       -9.34380
N          3.28440        9.96640       -9.22899
N          2.63550       10.71070      -10.07230
C          3.29630        7.64800       -8.49349
O          4.46420        7.11640       -9.04670
C          4.03230        4.24030      -12.12500
C          3.71390        3.90860      -10.78850
C          3.85180        4.84150       -9.73610
C          4.30930        6.15940      -10.02330
C          4.67250        6.48990      -11.35330
C          4.51050        5.54120      -12.38390
C          3.84680        3.24710      -13.29000
C          2.66760        3.71840      -14.16060
C          3.54780        1.80980      -12.81050
C          5.11890        3.17900      -14.16220
C         -2.06060        7.95170       -6.02010
C         -1.07559        6.88110       -5.67330
C          0.26600        6.82760       -5.91440
N          0.65030        5.62080       -5.36280
N         -0.40550        4.97360       -4.81529
N         -1.45060        5.72200       -4.99519
C          1.96560        5.00969       -5.30870
O          2.87650        5.86870       -5.92730
C          6.73150        4.19890       -6.30780
C          6.38430        4.98660       -5.18870
C          5.09970        5.55370       -5.05040
C          4.13770        5.34870       -6.06510
C          4.48339        4.61290       -7.22480
C          5.76800        4.03730       -7.33240
C          8.11159        3.51400       -6.34650
C          8.18470        2.47090       -5.21420
C          9.23400        4.55119       -6.14660
C          8.38610        2.79220       -7.68300
H          3.32110        8.84450        4.30870
H          3.95710        7.33340        4.88120
H          6.73950        6.77740        4.06460
H          9.36290        9.13950        3.53790
H          9.08990        7.43200        3.14880
H         12.69940        7.04200       -0.56680
H          8.94570        4.95810       -0.97150
H         13.30560        3.46950       -1.71150
H         13.55590        4.93300       -0.78350
H         12.46370        3.69200       -0.18380
H         12.67840        4.91540       -3.74510
H         11.34500        6.04960       -3.64450
H         12.85500        6.39140       -2.81530
H         11.21060        3.04060       -2.97510
H         10.28609        3.14920       -1.48940
H          9.84340        4.13030       -2.88880
H          0.00110        9.26950       -2.29979
H          0.39010        7.70200       -2.99610
H          2.55779        7.63280       -0.87890
H          5.76270        9.61570       -0.78080
H          4.97800        8.22160       -0.03090
H          6.79890        3.99820        0.62630
H          4.48740        3.80120       -3.01190
H          5.71940        0.57299        0.44870
H          7.01350        1.74860        0.35730
H          5.52170        2.13390        1.22110
H          5.79050        0.35000       -2.04190
H          5.50390        1.71690       -3.10230
H          7.01230        1.60370       -2.20980
H          3.58590        0.87060       -0.77070
H          3.32700        2.47169       -0.09640
H          3.29670        2.22940       -1.83690
H          0.44640        9.71210      -12.46420
H          1.28950       11.23360      -12.39820
H          1.26990        7.73480      -10.55400
H          3.53280        8.06500       -7.51350
H          2.50480        6.91470       -8.36610
H          3.34570        2.92410      -10.54610
H          4.75330        5.82660      -13.39620
H          2.49110        3.04060      -14.99660
H          1.74530        3.77080      -13.58070
H          2.84510        4.70950      -14.57950
H          3.46630        1.12060      -13.65180
H          4.33960        1.43170      -12.16230
H          2.60440        1.74740      -12.26720
H          5.00810        2.45290      -14.96820
H          5.36020        4.13030      -14.63460
H          5.98480        2.87640      -13.57530
H         -1.62560        8.69079       -6.69310
H         -2.39909        8.47930       -5.12830
H          0.95340        7.51020       -6.39510
H          2.22880        4.84300       -4.26320
H          1.91870        4.04549       -5.81790
H          7.10280        5.13260       -4.39530
H          5.98380        3.45070       -8.21139
H          9.14550        1.95510       -5.20600
H          8.05700        2.92760       -4.23220
H          7.40640        1.71460       -5.32300
H         10.22040        4.08880       -6.19220
H          9.19580        5.31190       -6.92360
H          9.17250        5.06250       -5.18660
H          9.37350        2.32960       -7.68890
H          7.66570        1.99630       -7.87480
H          8.35650        3.48810       -8.52169
C          3.46390        4.36650       -8.33320
H          2.48780        4.77770       -8.08710
H          3.30000        3.28880       -8.35200
C          4.77370        6.37030       -3.80030
H          3.70360        6.53990       -3.70140
H          5.21410        7.35520       -3.93900
C          7.41340        6.59660        0.58199
H          7.32160        6.10660        1.55090
H          7.00240        7.59270        0.71360
C          5.20220        7.87290      -11.73440
H          4.37819        8.57610      -11.62410
H          5.44960        7.88790      -12.79580
H         12.79730        8.53940        1.50560
H         11.40220        9.44250        1.96330
C         19.72800        7.22980       -0.64890
C         18.35330        7.58420       -0.16339
C         17.71080        8.78890       -0.18770
N         16.49070        8.51930        0.39930
N         16.39379        7.21810        0.76240
N         17.50910        6.64460        0.43000
C         15.37260        9.41350        0.62620
O         14.40360        9.11710       -0.33270
C         11.58880       12.19090       -1.00990
C         11.31180       11.13040       -0.11430
C         12.24680       10.09939        0.11360
C         13.49040       10.11459       -0.55850
C         13.77100       11.14680       -1.48450
C         12.83160       12.17980       -1.68440
C         10.59620       13.35100       -1.22859
C         11.07590       14.56600       -0.41490
C          9.16210       12.99590       -0.77490
C         10.51640       13.75190       -2.71870
C         17.57140        5.37150       -6.93390
C         16.88900        5.85850       -5.69530
C         16.86870        7.11070       -5.15350
N         16.07570        6.96750       -4.03280
N         15.64220        5.69170       -3.89460
N         16.12510        5.01389       -4.89050
C         15.68680        7.97390       -3.06190
O         14.45920        8.53340       -3.43730
C         14.63710       11.86320       -6.03680
C         14.91260       12.00850       -4.65930
C         14.84760       10.91320       -3.77230
C         14.52470        9.62510       -4.27060
C         14.19060        9.47720       -5.63820
C         14.27070       10.58230       -6.50930
C         14.70100       13.09470       -6.95880
C         16.10680       13.72430       -6.88920
C         13.65200       14.12850       -6.50340
C         14.41690       12.75480       -8.43800
C          7.37520        0.90800      -11.06150
C          7.83790        2.25510      -11.51560
C          7.38180        3.48890      -11.15870
N          8.16499        4.35590      -11.88990
N          9.04580        3.68360      -12.66830
N          8.86480        2.41650      -12.44620
C          8.12570        5.80570      -11.92010
O          7.47280        6.23630      -10.76700
C          7.59570       10.40130      -10.11790
C          8.64810        9.56350       -9.68560
C          8.59399        8.16480       -9.86990
C          7.49970        7.58980      -10.55960
C          6.42810        8.41060      -10.99170
C          6.49310        9.80200      -10.76580
C          7.60690       11.92370       -9.88380
C          8.88240       12.41440       -9.16240
C          6.39730       12.31720       -9.01280
C          7.52200       12.65630      -11.23750
C         17.79070        7.86960      -10.00070
C         16.37390        8.35500      -10.07499
C         15.22950        7.74390       -9.65170
N         14.24330        8.67230       -9.91970
N         14.75620        9.77460      -10.51540
N         16.03860        9.60009      -10.60820
C         12.81610        8.59890       -9.66290
O         12.57090        7.52300       -8.80070
C          9.91410        8.48920       -5.66410
C         11.31070        8.49090       -5.46440
C         12.20470        8.14940       -6.49950
C         11.70140        7.80430       -7.77630
C         10.30139        7.74360       -7.98140
C          9.42559        8.08360       -6.92700
C          8.98380        8.92900       -4.51910
C          9.32160       10.37590       -4.11240
C          9.18160        8.01040       -3.29970
C          7.49150        8.88970       -4.91099
C         11.89540        8.99520        1.10100
H         20.05300        7.94990       -1.40030
H         19.70750        6.26270       -1.15219
H         18.00350        9.76620       -0.55050
H         14.98830        9.24959        1.63360
H         15.72560       10.44360        0.55350
H         10.37850       11.08500        0.42590
H         13.08520       12.96990       -2.37440
H         10.40440       15.41720       -0.53210
H         11.12850       14.33360        0.64950
H         12.06980       14.88900       -0.72690
H          8.46219       13.79940       -1.00679
H          8.79700       12.09630       -1.27160
H          9.09709       12.83700        0.30159
H          9.75820       14.51830       -2.88260
H         11.45070       14.16490       -3.09700
H         10.25530       12.90080       -3.34580
H         18.53230        5.86570       -7.07770
H         16.96480        5.56510       -7.81810
H         17.31430        8.05030       -5.45320
H         15.57110        7.49180       -2.09090
H         16.49120        8.70520       -2.98920
H         15.15560       12.98500       -4.26680
H         14.01960       10.42050       -7.54520
H         16.19050       14.58560       -7.55290
H         16.35600       14.07220       -5.88690
H         16.87360       13.00780       -7.18630
H         13.65390       15.00880       -7.14700
H         12.64670       13.70610       -6.52940
H         13.83190       14.47640       -5.48610
H         14.47990       13.64270       -9.06800
H         15.13930       12.03730       -8.82820
H         13.41710       12.34120       -8.57649
H          6.55480        0.98960      -10.34789
H          8.17950        0.35670      -10.57430
H          6.60040        3.83060      -10.49200
H          9.14710        6.18640      -11.97020
H          7.57810        6.11920      -12.80990
H          9.50400        9.97359       -9.17270
H          5.67300       10.42179      -11.09890
H          8.86220       13.49450       -9.01320
H          8.98840       11.96190       -8.17520
H          9.78309       12.19130       -9.73570
H          6.38740       13.38740       -8.80350
H          5.44850       12.07880       -9.49360
H          6.41660       11.79640       -8.05450
H          7.54870       13.73870      -11.10700
H          8.35650       12.38480      -11.88520
H          6.60270       12.42420      -11.77530
H         17.80260        6.78370       -9.90470
H         18.30500        8.09140      -10.93530
H         15.03240        6.78710       -9.18540
H         12.48980        9.55530       -9.24600
H         12.30850        8.44290      -10.61490
H         11.71260        8.76670       -4.49970
H          8.36490        8.02960       -7.11990
H          8.65970       10.73110       -3.32220
H         10.34140       10.46840       -3.73680
H          9.22000       11.05800       -4.95730
H          8.54020        8.30580       -2.47010
H          8.94860        6.97220       -3.53840
H         10.20370        8.04170       -2.92280
H          6.85700        9.20680       -4.08280
H          7.27520        9.55180       -5.75050
H          7.17800        7.88240       -5.18610
C          9.70710        7.27790       -9.31060
H          9.32090        6.27310       -9.13960
H         10.47200        7.16880      -10.07579
C         13.69810        8.14730       -6.19690
H         14.28630        7.90460       -7.07830
H         13.87700        7.33380       -5.49740
C         15.06800       11.17050       -2.28510
H         15.53140       12.14790       -2.14679
H         15.79110       10.46430       -1.88980
H          2.13660        7.09690        3.15240
H          3.18130        7.87620        1.97020
H         -0.95940       10.42470      -10.49240
H         -0.15950       11.99120      -10.51500
H         18.63050        9.57250       -8.92210
H         17.96910        8.32119       -7.90680
H         20.78470        8.15889        0.99140
H         20.45660        6.44740        1.23410
H        -21.27870       16.65520      -17.40190
H        -21.79120       17.34390      -18.91880
H        -20.08909       15.37570      -19.00880
H        -22.57360       14.90550      -20.67380
H        -19.61520       14.47800      -21.35190
H        -20.76840       11.91090      -21.02600
H        -21.47470       11.84820      -18.64930
H        -22.54670       12.73950      -19.64910
H        -20.52230       14.72460      -16.62549
H        -19.62890       13.49160      -17.44910
H        -21.20440       11.76060      -16.54960
H        -22.19740       13.00400      -15.84330
H        -19.27370       12.48470      -15.11390
H        -20.63370       11.79870      -14.26770
H        -21.46510       14.13430      -13.75440
H        -20.01210       14.79110      -14.44310
H        -20.17410       12.90200      -12.04480
H        -19.93490       14.61950      -11.95250
H        -17.95870       12.63630      -13.19450
H        -17.84600       13.33580      -11.60890
H        -17.69820       15.63800      -12.63980
H        -17.70019       14.90490      -14.22660
H        -15.61420       13.64330      -13.65620
H        -15.61270       14.36130      -12.06420
H        -15.37920       16.65190      -13.10260
H        -15.35620       15.91940      -14.69260
H         -9.87510       15.28090      -15.05190
H        -10.37120       13.61360      -14.85100
H         -7.63160       14.68820      -14.40010
H         -8.16590       13.02720      -14.24780
H         -7.86670       15.55680      -11.53950
H         -6.43660       15.84610      -12.49370
H         -7.90490       11.76040      -12.09660
H         -8.70240       13.04710      -11.22420
H         -5.37330       13.97310      -13.84820
H         -5.93670       12.32440      -13.68490
H         -3.09090       13.24400      -13.41030
H         -3.72470       11.60260      -13.32350
H         -3.01520       11.47220      -10.91370
H         -2.29140       13.07020      -11.04740
H         20.55559        8.28420      -10.53510
H         21.66380        7.58620       -9.38510
H         21.44510        9.77640       -8.00939
H         20.72800       10.48580       -9.45290
H         23.26180       11.26450       -8.23420
H         22.65930       11.92120       -9.73870
H         24.35720       10.09399      -11.66180
H         25.77790       11.09600      -11.75620
H         25.13180        9.12459       -9.38960
H         25.51590       10.20810       -8.07590
H         25.19640       12.71920       -8.31739
H         24.67210       13.43040       -9.80970
H         26.54670       14.73950      -10.38790
H         26.37070       13.51730      -11.62880
H         31.77310       11.87910      -11.54690
H         32.52750       13.44880      -11.37240
H         31.89130       14.01120      -13.74770
H         31.14580       12.44080      -13.91910
H         33.36510       11.34160      -13.50800
H         34.11060       12.91150      -13.33090
H         33.46840       13.48250      -15.68970
H         32.72570       11.91110      -15.86750
H         34.94270       10.81420      -15.44830
H         35.68600       12.38470      -15.26380
H         35.03880       12.96430      -17.61270
H         34.31490       11.38690      -17.80830
H         36.54880       10.32940      -17.31960
H         37.28000       11.90630      -17.23250
H         35.87810       10.79630      -19.73370
H         37.56130       10.63000      -19.39800
H         37.51319       12.44030      -20.85600
H         37.86249       13.08860      -19.28930
H         34.04370       13.83890      -20.80709
H         34.47450       12.18920      -20.60770
H         34.35300       13.40100      -22.97980
H         37.37230       13.63850      -22.64040
H         35.38530       15.86490      -22.05540
H         37.43490       15.06050      -20.02070
H         35.63130       15.71290      -18.43890
H         34.56819       16.05510      -19.78640
H         22.79050        6.11860        1.74810
H         23.09710        7.82790        1.46320
H         24.62590        7.21620       -0.44580
H         24.36080        5.51130       -0.09170
H         26.94130        6.95160        0.06630
H         26.69320        5.25740        0.43080
H         26.74830        7.99990        2.97970
H         27.98370        8.51210        1.86200
H         28.45450        5.14480        3.68710
H         27.53350        4.23529        2.52349
H         29.27260        6.84830        0.46650
H         29.17430        5.13279        0.81070
H         31.62670        6.66570        0.71690
H         31.54710        4.99020        1.22150
H         36.10949        7.29180        4.59930
H         36.52060        6.34000        3.18880
H         35.88180        4.23780        4.41439
H         35.45430        5.18180        5.82040
H         37.82820        5.99030        5.99500
H         38.25560        5.02410        4.60360
H         37.58760        2.94550        5.84070
H         37.14580        3.91160        7.22760
H         39.51650        4.72550        7.41020
H         39.95660        3.74090        6.03570
H         39.27859        1.67930        7.29540
H         38.82970        2.66440        8.66690
H         41.19830        3.47730        8.85730
H         41.64800        2.48290        7.49280
H         40.95460        0.44100        8.75890
H         40.50909        1.43820       10.12320
H         42.91190        2.28740       10.22720
H         43.31600        1.23350        8.92960
H         43.42050       -1.08010        9.17270
H         41.82980       -1.28060        9.86650
H         44.46530       -2.05280       11.20850
H         41.54910       -2.40180       12.08920
H         43.79010       -0.68270       13.28070
H         41.21580        0.19020       11.90100
H         43.54200        2.01890       12.67240
H         42.36410        1.56270       13.86990
H          4.01950        4.45249        1.31140
H          3.76840        6.00920        0.56180
H          1.77900        4.58520        0.27739
H          1.34500        5.95540        1.27780
H          0.08380        3.19200        1.25390
H         -0.43610        4.63070        2.10550
H         -0.82420        3.09620        5.48690
H         -1.15940        4.51950        4.53369
H          0.71970        1.05660        2.68620
H          0.30140        1.00620        4.38239
H         -1.60280        1.74270        2.09200
H         -2.33690        3.16790        2.79680
H         -3.47540        0.43640        2.83710
H         -4.17680        1.89010        3.51490
H         -6.03680       -2.37290        7.49100
H         -7.14000       -1.89060        6.21960
H         -7.47780        0.33270        7.36960
H         -6.39910       -0.17010        8.64750
H         -7.95950       -2.06590        9.20490
H         -9.04050       -1.53880        7.93720
H         -9.31450        0.67430        9.10530
H         -8.25050        0.12659       10.37780
H         -9.85249       -1.74280       10.89920
H        -10.91760       -1.17280        9.63679
H        -11.14990        1.02570       10.83880
H        -10.10070        0.43650       12.10550
H        -11.74230       -1.40900       12.59280
H        -12.78770       -0.79970       11.33300
H        -12.98430        1.39390       12.58980
H        -11.94460        0.75960       13.81820
H        -14.24140        0.55389       14.58910
H        -13.46850       -0.98670       14.41170
H        -14.92360        1.08690       11.74050
H        -15.97970        1.26470       13.11850
H        -16.49500       -0.46640       10.64380
H        -18.24520        0.15550       13.08760
H        -16.99890       -2.47690       12.15150
H        -16.35340       -0.80620       14.61940
H        -16.12240       -3.42790       14.67490
H        -14.77220       -2.48490       15.22790
H          0.44540        9.14560       -3.99670
H         -2.94000        7.53760       -6.51360
H         17.76050        4.29860       -6.89320
H          7.02070        0.30860      -11.90010
H         -6.28120       -0.04980        4.45590
H        -13.11090       14.65920      -15.44220
H         29.07270       11.79460      -11.60980
H         34.51500        5.45790        1.67190
