# Supplementary material for: Synthesis and Glycosidase Inhibition Properties of Calix[8]arene-Based Iminosugar Click Clusters
Source: Pharmaceuticals (Basel). 2020 Nov 5;13(11):366. doi: 10.3390/ph13110366 (PMC7694328; doi:10.3390/ph13110366)
Supplement: Supplementary file 1 [file pharmaceuticals-13-00366-s001.zip › pharmaceuticals-982572 -suppl/7B_ligand.xyz]

570
1234alt_6B
C         -0.21560        8.06060        6.99560
C         -1.54420        7.61150        7.05730
C         -1.77740        6.23700        6.92190
C         -0.73090        5.32940        6.74460
C          0.59140        5.79420        6.71960
C          0.84810        7.16560        6.83720
C         -1.06929        3.84680        6.58250
O          1.64460        4.91550        6.66630
C         -2.74280        8.56770        7.27300
C         -3.70490        8.47899        6.06640
C         -2.32390       10.05059        7.42760
C         -3.49960        8.16770        8.56090
C          4.88870        6.59280       10.04120
C          3.50400        6.63050       10.26010
C          2.68380        7.00300        9.19040
C          3.21110        7.32300        7.93680
C          4.60189        7.28530        7.74700
C          5.45490        6.90670        8.79750
C          2.28189        7.69520        6.77480
O          5.12360        7.63130        6.52480
C          2.85960        6.26930       11.62200
C          2.10060        7.49570       12.17760
C          3.88950        5.83410       12.69460
C          1.86810        5.09710       11.43630
C          5.26940        9.03530        6.32270
C          5.31320        9.32340        4.83859
C          6.21810        8.87989        3.89220
N          5.88180        9.51660        2.73230
N          4.79190       10.26890        2.91590
N          4.44900       10.13890        4.25190
C          6.58580        9.49970        1.45480
C          7.08360       10.91530        1.09020
C          8.06190       10.96060       -0.09720
C          8.39150       12.41360       -0.48370
C          9.51500       12.56190       -1.52410
C          9.70360       14.03460       -1.93110
C         10.94310       14.29720       -2.80370
C         11.03720       15.77640       -3.22210
C         12.36780       16.13310       -3.92240
C         12.80020       19.91890       -3.73100
C         12.50320       18.47370       -3.27800
N         12.45060       17.52039       -4.40810
C         11.46900       17.90780       -5.45890
C         11.79140       19.34630       -5.98430
C         11.81560       20.37450       -4.82939
C         11.25270       16.90520       -6.63660
O         10.91580       19.77680       -7.02640
O         12.09950       21.69430       -5.29020
O         12.77010       20.81080       -2.62920
O         12.30970       16.91620       -7.58820
C          9.00390        3.31380       10.00280
C          8.58160        4.27360       10.93150
C          7.93270        5.41090       10.44050
C          7.70500        5.60230        9.07450
C          8.21870        4.66430        8.16140
C          8.77350        3.45740        8.62940
C          6.98430        6.87580        8.60880
O          8.31480        5.00230        6.82960
C          8.79490        4.11020       12.45710
C          9.72000        5.23449       12.97270
C          9.43770        2.75490       12.84660
C          7.43390        4.19240       13.18800
C          9.59510        5.58160        6.53380
C          9.65470        6.18280        5.14370
C         10.18500        5.65580        3.97550
N         10.08259        6.64930        3.04200
N          9.54190        7.74210        3.58440
N          9.28009        7.43190        4.90869
C         10.51050        6.64390        1.64850
C         11.72010        7.57980        1.42460
C         12.18750        7.61620       -0.04190
C         13.42950        8.50370       -0.25040
C         13.87860        8.57780       -1.72180
C         15.16340        9.40530       -1.91680
C         15.58700        9.51399       -3.39360
C         16.92240       10.25760       -3.58740
C         17.31720       10.37880       -5.07800
C         21.10090       10.70640       -5.38520
C         19.73229       10.16269       -4.92220
N         18.60980       11.03490       -5.32920
C         18.74840       12.43830       -4.85260
C         20.10150       13.03690       -5.36440
C         21.30610       12.16810       -4.93320
C         17.55580       13.41170       -5.12350
O         20.29500       14.39850       -4.98339
O         22.54620       12.70130       -5.39560
O         22.16000        9.88749       -4.91859
O         17.52700       13.92270       -6.45060
C          6.95610       -1.37320        7.79070
C          7.45610       -0.83530        8.98040
C          8.16480        0.36710        8.90300
C          8.40490        1.02420        7.69020
C          7.93140        0.42930        6.50390
C          7.17690       -0.75670        6.55260
C          9.21519        2.33880        7.66750
O          8.21829        0.99050        5.28210
C          7.24660       -1.51420       10.35760
C          8.61689       -1.79320       11.01980
C          6.50060       -2.86980       10.26810
C          6.41820       -0.58360       11.27160
C          9.47340        0.57430        4.74450
C          9.72620        1.26580        3.42140
C          9.18510        1.01990        2.16520
N          9.82049        1.89300        1.32330
N         10.69560        2.64270        1.99910
N         10.63400        2.22339        3.31490
C          9.69469        2.03110       -0.12280
C         10.99800        1.59150       -0.82720
C         10.96620        1.74550       -2.35780
C         12.29960        1.31520       -2.99590
C         12.35500        1.51070       -4.52100
C         13.72060        1.10080       -5.10189
C         13.84100        1.33730       -6.61730
C         15.22960        0.95000       -7.15830
C         15.38600        1.24040       -8.66860
C         18.30450       -0.80500      -10.01140
C         17.00130       -0.47090       -9.25569
N         16.73000        0.98190       -9.21440
C         17.84300        1.76570       -8.61020
C         19.17460        1.49700       -9.38930
C         19.50150       -0.01420       -9.44200
C         17.57839        3.29120       -8.44830
O         20.28780        2.22949       -8.87670
O         20.70230       -0.27610      -10.16520
O         18.56550       -2.19749       -9.98000
O         17.46600        3.93370       -9.70640
C         -3.02750        2.85370        2.84860
C         -2.21900        3.99620        2.91330
C         -1.58220        4.27390        4.12589
C         -1.76230        3.47500        5.26040
C         -2.60110        2.35140        5.17509
C         -3.20150        2.00670        3.95040
C          6.60360       -1.36460        5.26130
O         -2.84400        1.60530        6.30230
C         -2.01110        4.95040        1.71080
C         -2.47660        6.37600        2.08990
C         -2.80150        4.52840        0.44740
C         -0.51340        4.98780        1.32970
C         -3.93430        2.08700        7.09180
C         -3.81960        1.57370        8.51179
C         -4.67429        0.73840        9.20940
N         -4.07329        0.52990       10.41830
N         -2.95790        1.25450       10.51840
N         -2.81200        1.90690        9.30560
C         -4.51360       -0.32740       11.50930
C         -5.79230        0.22500       12.16960
C         -6.33640       -0.70720       13.26500
C         -7.66040       -0.20490       13.86540
C         -8.22300       -1.14780       14.94250
C         -9.58339       -0.67970       15.48830
C        -10.14710       -1.62320       16.56469
C        -11.54170       -1.20029       17.05680
C        -12.08810       -2.14800       18.14689
C        -15.89500       -1.99040       18.16710
C        -14.45970       -2.10029       17.61090
N        -13.43370       -1.81360       18.63610
C        -13.59430       -0.47590       19.27049
C        -15.02150       -0.35880       19.90220
C        -16.12770       -0.62780       18.85510
C        -12.48730       -0.02110       20.27480
O        -15.24440        0.88550       20.56640
O        -17.43310       -0.53169       19.42160
O        -16.85020       -2.20739       17.14210
O        -12.59400       -0.63710       21.55210
C         -2.62900       -2.32770        1.15710
C         -3.11400       -1.13080        0.61590
C         -3.57480       -0.15359        1.50530
C         -3.56090       -0.34450        2.89140
C         -3.12140       -1.57870        3.40240
C         -2.57609       -2.54500        2.53790
C         -4.09600        0.76480        3.81010
O         -3.30840       -1.87310        4.73230
C         -3.13510       -0.85420       -0.90820
C         -4.58859       -0.61660       -1.37560
C         -2.55720       -2.01779       -1.75270
C         -2.28550        0.39950       -1.21890
C         -4.57290       -2.49980        4.96910
C         -4.80769       -2.72430        6.44720
C         -4.62910       -3.87260        7.20230
N         -5.06339       -3.55600        8.45930
N         -5.50020       -2.29650        8.49530
N         -5.33870       -1.78760        7.21880
C         -5.11750       -4.39760        9.64730
C         -6.56190       -4.54620       10.17060
C         -6.67730       -5.52170       11.35360
C         -8.13350       -5.68730       11.82170
C         -8.30289       -6.73160       12.93820
C         -9.77630       -6.91050       13.34510
C         -9.98590       -8.01890       14.39080
C        -11.46810       -8.20430       14.76120
C        -11.69070       -9.37140       15.74850
C        -15.31660      -10.51740       15.50090
C        -13.91010      -10.07510       15.04460
N        -13.08760       -9.56850       16.16379
C        -13.72540       -8.43939       16.89640
C        -15.12780       -8.88310       17.43090
C        -16.03109       -9.39530       16.28460
C        -12.88330       -7.74460       18.01340
O        -15.79280       -7.86950       18.18480
O        -17.31220       -9.80730       16.75690
O        -16.09900      -10.93570       14.39520
O        -12.80280       -8.50460       19.21259
C          2.36470       -3.88350        3.02210
C          1.66760       -3.64160        1.83250
C          0.27020       -3.65290        1.88330
C         -0.43370       -3.90840        3.06550
C          0.29230       -4.21889        4.22910
C          1.69620       -4.15990        4.22150
C         -1.97030       -3.85570        3.06270
O         -0.36260       -4.61219        5.37480
C          2.38079       -3.34760        0.48930
C          1.98930       -4.42140       -0.55200
C          3.92620       -3.35330        0.60000
C          1.95990       -1.95380       -0.03190
C         -0.63360       -6.01530        5.41410
C         -1.39720       -6.37400        6.67410
C         -0.98050       -6.39930        8.00070
N         -2.05860       -6.85810        8.71180
N         -3.08910       -7.08800        7.89300
N         -2.64940       -6.79950        6.61490
C         -2.18620       -7.07590       10.15130
C         -2.72460       -8.48809       10.48560
C         -2.97060       -8.70280       11.99000
C         -3.54160      -10.09930       12.30230
C         -3.89830      -10.28780       13.78790
C         -4.45640      -11.68980       14.09810
C         -4.89940      -11.84400       15.56470
C         -5.40380      -13.26010       15.90020
C         -5.89400      -13.37530       17.36220
C         -5.55070      -16.97690       18.55350
C         -5.17279      -15.63300       17.89520
N         -6.32940      -14.72030       17.76899
C         -7.46780      -15.31140       17.01400
C         -7.91500      -16.64740       17.69840
C         -6.73830      -17.64350       17.82620
C         -8.69120      -14.38500       16.71810
O         -9.03450      -17.26180       17.06030
O         -7.12950      -18.86489       18.45310
O         -4.43570      -17.85250       18.60020
O         -9.56739      -14.23020       17.82750
C          6.76740       -3.87860        5.48540
C          6.22710       -5.16620        5.61470
C          4.82920       -5.29480        5.62040
C          3.99250       -4.18110        5.49810
C          4.55820       -2.90230        5.38310
C          5.95210       -2.74820        5.38060
C          2.47140       -4.37560        5.52680
O          3.74690       -1.80770        5.22560
C          7.17580       -6.38300        5.75070
C          8.05840       -6.21550        7.00880
C          8.07959       -6.48190        4.50070
C          6.42930       -7.73430        5.88740
C          3.44970       -1.09630        6.42180
H          0.01420        9.11020        7.08770
H         -2.78780        5.85670        6.94890
H         -0.18330        3.22580        6.69810
H         -1.69610        3.57790        7.42940
H         -4.11360        7.47620        5.94020
H         -4.55250        9.15630        6.17620
H         -3.19570        8.73809        5.13720
H         -1.65940       10.19330        8.28100
H         -1.81140       10.41860        6.53800
H         -3.18760       10.69730        7.58670
H         -2.84040        8.19670        9.42970
H         -4.33690        8.83630        8.76320
H         -3.90730        7.15840        8.50220
H          1.24100        4.52489        4.63460
H          2.87380        5.03430        5.01740
H          5.53610        6.31190       10.84950
H          1.61370        7.03120        9.33150
H          2.26759        8.78200        6.69420
H          2.71490        7.34130        5.83860
H          1.29650        7.81300       11.51310
H          1.64700        7.28450       13.14650
H          2.76880        8.34810       12.30630
H          4.44940        4.95400       12.37530
H          4.60470        6.62760       12.91350
H          3.40340        5.57610       13.63610
H          2.36610        4.22250       11.01520
H          1.41660        4.79330       12.38120
H          1.04860        5.35050       10.76320
H          4.46670        9.60340        6.79790
H          6.18990        9.37120        6.80100
H          7.06480        8.22300        3.95690
H          7.42350        8.80650        1.54060
H          5.91080        9.10580        0.69480
H          6.22040       11.54890        0.87460
H          7.57290       11.36310        1.95840
H          8.97669       10.42660        0.16760
H          7.63540       10.44030       -0.95680
H          7.48390       12.89250       -0.85630
H          8.67409       12.96830        0.41330
H         10.44460       12.16770       -1.10990
H          9.29310       11.96200       -2.40810
H          8.80740       14.37700       -2.45250
H          9.77710       14.64820       -1.03090
H         11.83830       14.01220       -2.24759
H         10.91690       13.66300       -3.69150
H         10.19130       16.00800       -3.86910
H         10.92180       16.39670       -2.33290
H         13.19670       15.95100       -3.23480
H         12.55570       15.44870       -4.75020
H         13.81830       19.96040       -4.12270
H         11.55600       18.46690       -2.73690
H         13.27950       18.16679       -2.57490
H         10.50020       17.97250       -4.96030
H         12.78690       19.33149       -6.43440
H         10.81310       20.42820       -4.39950
H         10.33320       17.16800       -7.16220
H         11.07610       15.89270       -6.27500
H          9.54200        2.44670       10.34290
H          7.61550        6.17260       11.13520
H          7.39740        7.72360        9.15540
H          7.23830        7.07170        7.56770
H          9.29400        6.22360       12.80310
H          9.90290        5.14560       14.04410
H         10.68860        5.20970       12.47190
H          8.83000        1.91220       12.51380
H         10.43370        2.64150       12.41750
H          9.54850        2.65940       13.92740
H          6.73970        3.43780       12.81470
H          7.54100        4.03530       14.26190
H          6.95400        5.16249       13.06020
H          9.84750        6.35220        7.26660
H         10.36970        4.81980        6.63220
H         10.63380        4.70740        3.74040
H         10.75870        5.61820        1.37140
H          9.65940        6.94610        1.03660
H         11.46950        8.59440        1.74230
H         12.54760        7.25800        2.06020
H         12.40850        6.60150       -0.37820
H         11.37230        7.97610       -0.67210
H         13.22370        9.51179        0.11420
H         14.25030        8.12330        0.36060
H         14.04050        7.56810       -2.10350
H         13.07430        9.00540       -2.32320
H         15.02040       10.40659       -1.50650
H         15.97190        8.95400       -1.33850
H         15.67100        8.51270       -3.82020
H         14.80140       10.01950       -3.95810
H         16.84900       11.24710       -3.13610
H         17.69889        9.72560       -3.03740
H         17.33609        9.38430       -5.52910
H         16.53680       10.90320       -5.63080
H         21.14360       10.65940       -6.47520
H         19.74520       10.04850       -3.83740
H         19.59750        9.16820       -5.35110
H         18.82250       12.37880       -3.76510
H         20.07790       13.04750       -6.45700
H         21.36840       12.19060       -3.84330
H         17.63970       14.26630       -4.44960
H         16.59800       12.95900       -4.87010
H          6.38370       -2.28580        7.82030
H          8.53350        0.77730        9.82269
H         10.25310        2.09080        7.88960
H          9.23170        2.73180        6.65240
H          9.17590       -0.87880       11.21780
H          8.50520       -2.30560       11.97580
H          9.24050       -2.42269       10.38350
H          5.49650       -2.75130        9.85890
H          7.03540       -3.58290        9.63890
H          6.38820       -3.33240       11.24920
H          5.44660       -0.36050       10.82850
H          6.23640       -1.03340       12.24810
H          6.91580        0.37050       11.44720
H         10.27450        0.79840        5.45210
H          9.49590       -0.50780        4.61000
H          8.44699        0.32079        1.80840
H          8.84770        1.43030       -0.45670
H          9.45940        3.07390       -0.34060
H         11.83600        2.17370       -0.43740
H         11.21170        0.55079       -0.57570
H         10.14969        1.15380       -2.77540
H         10.75680        2.78520       -2.61580
H         13.11330        1.87980       -2.53650
H         12.49160        0.26670       -2.75960
H         11.56300        0.92910       -4.99630
H         12.15440        2.55609       -4.76159
H         14.50840        1.65670       -4.59000
H         13.90480        0.04710       -4.88400
H         13.07050        0.76780       -7.14040
H         13.64540        2.38879       -6.83530
H         15.98380        1.49360       -6.58990
H         15.40140       -0.10890       -6.96210
H         14.65290        0.65469       -9.22770
H         15.11110        2.27559       -8.87440
H         18.17330       -0.54900      -11.06490
H         17.06810       -0.87050       -8.24250
H         16.17570       -0.98390       -9.75270
H         17.99400        1.38190       -7.59950
H         19.05080        1.84300      -10.41820
H         19.69330       -0.35800       -8.42310
H         18.38769        3.76020       -7.88680
H         16.68460        3.47920       -7.85350
H         -3.53860        2.61760        1.93350
H         -0.95120        5.14689        4.19210
H          7.39890       -1.44300        4.52170
H          5.89710       -0.64830        4.83969
H         -1.90250        6.79110        2.91880
H         -2.37200        7.07050        1.25570
H         -3.52480        6.38180        2.39100
H         -2.49450        3.54380        0.09430
H         -3.87550        4.49960        0.63520
H         -2.64180        5.22430       -0.37710
H         -0.14729        3.99250        1.07400
H         -0.33110        5.63500        0.47110
H          0.10850        5.35980        2.14430
H         -3.99030        3.17780        7.10180
H         -4.86650        1.74690        6.64000
H         -5.59610        0.25100        8.94300
H         -4.68760       -1.31890       11.09090
H         -3.70510       -0.42370       12.23620
H         -5.59080        1.21120       12.59310
H         -6.56350        0.36840       11.40990
H         -6.48630       -1.70580       12.84970
H         -5.59140       -0.81310       14.05560
H         -7.51530        0.78980       14.29090
H         -8.39720       -0.08960       13.06840
H         -8.32870       -2.15130       14.52590
H         -7.50780       -1.23200       15.76290
H         -9.48620        0.32690       15.89990
H        -10.29510       -0.60260       14.66360
H        -10.19970       -2.63780       16.16500
H         -9.45609       -1.66340       17.40870
H        -11.49110       -0.17940       17.43470
H        -12.22070       -1.17940       16.20450
H        -12.09520       -3.17130       17.76630
H        -11.39780       -2.18470       18.99060
H        -16.05000       -2.78900       18.89539
H        -14.35440       -1.41420       16.76920
H        -14.31920       -3.11070       17.22360
H        -13.55300        0.25180       18.45760
H        -15.11300       -1.11930       20.68170
H        -16.07920        0.15860       18.09900
H        -12.56580        1.05750       20.42230
H        -11.48730       -0.16660       19.86720
H         -2.28209       -3.11210        0.50600
H         -3.96710        0.76490        1.10300
H         -5.06290        1.08880        3.42500
H         -4.31930        0.35400        4.79300
H         -5.04050        0.24830       -0.88990
H         -4.64269       -0.44090       -2.45050
H         -5.21920       -1.47830       -1.15310
H         -1.51830       -2.22630       -1.49280
H         -3.12850       -2.93680       -1.61660
H         -2.57700       -1.78890       -2.81890
H         -1.25750        0.27370       -0.87500
H         -2.24980        0.60990       -2.28830
H         -2.67860        1.29210       -0.73370
H         -5.38420       -1.89880        4.55199
H         -4.61330       -3.45550        4.44400
H         -4.26030       -4.85290        6.95900
H         -4.70780       -5.37290        9.38690
H         -4.46390       -3.95790       10.40140
H         -6.94990       -3.56990       10.46909
H         -7.20420       -4.89260        9.35800
H         -6.27570       -6.49370       11.06070
H         -6.06050       -5.17089       12.18290
H         -8.51910       -4.72400       12.16100
H         -8.75179       -5.97610       10.96930
H         -7.90090       -7.68880       12.60090
H         -7.71270       -6.44100       13.80900
H        -10.16560       -5.96490       13.72740
H        -10.36790       -7.14320       12.45730
H         -9.58880       -8.95839       14.00170
H         -9.40770       -7.79110       15.28800
H        -11.84510       -7.27240       15.18220
H        -12.03670       -8.38120       13.84780
H        -11.32280      -10.29730       15.30140
H        -11.06810       -9.23830       16.63420
H        -15.21530      -11.39390       16.14440
H        -14.01350       -9.30740       14.27610
H        -13.41450      -10.93130       14.58330
H        -13.90740       -7.65970       16.15420
H        -14.98130       -9.70900       18.13130
H        -16.22560       -8.56220       15.60520
H        -13.34190       -6.78550       18.26050
H        -11.88540       -7.48530       17.66100
H          3.44190       -3.85230        3.02740
H         -0.26850       -3.44930        0.97540
H         -2.33370       -4.68060        2.44910
H         -2.35270       -4.05959        4.06149
H          0.91860       -4.42490       -0.75640
H          2.49379       -4.26130       -1.50530
H          2.25550       -5.42070       -0.20520
H          4.28030       -2.59370        1.29870
H          4.30220       -4.31940        0.93910
H          4.39900       -3.14700       -0.36060
H          2.20330       -1.17460        0.69210
H          2.46410       -1.70200       -0.96530
H          0.88850       -1.88880       -0.22270
H         -1.20259       -6.30670        4.52810
H          0.29440       -6.58670        5.36760
H         -0.04920       -6.14500        8.47930
H         -1.21000       -6.91960       10.61160
H         -2.85010       -6.30490       10.54190
H         -3.66390       -8.66130        9.95609
H         -2.02579       -9.24170       10.11689
H         -2.03980       -8.55780       12.54130
H         -3.66280       -7.94070       12.35280
H         -4.43440      -10.27020       11.69790
H         -2.82140      -10.86160       11.99930
H         -3.01460      -10.10640       14.40250
H         -4.63140       -9.53360       14.07950
H         -5.30390      -11.89930       13.44270
H         -3.69880      -12.44030       13.86370
H         -4.06470      -11.59580       16.22319
H         -5.68380      -11.11690       15.78210
H         -6.20740      -13.52710       15.21410
H         -4.59550      -13.96830       15.71740
H         -5.10020      -13.04620       18.03630
H         -6.70290      -12.66600       17.54230
H         -5.82650      -16.78830       19.59330
H         -4.73940      -15.82900       16.91320
H         -4.39799      -15.16090       18.50260
H         -7.06980      -15.57760       16.03290
H         -8.25840      -16.41320       18.70910
H         -6.41900      -17.92220       16.81980
H         -9.27280      -14.81970       15.90360
H         -8.38090      -13.41160       16.34069
H          7.83920       -3.74510        5.48450
H          4.36820       -6.26530        5.71380
H          2.24549       -5.37760        5.89020
H          2.05710       -3.70140        6.27660
H          7.44820       -6.12680        7.90880
H          8.72560       -7.06670        7.14930
H          8.68620       -5.32570        6.95630
H          7.48550       -6.58510        3.59170
H          8.70880       -5.60070        4.37690
H          8.74690       -7.34290        4.55260
H          5.80410       -7.93870        5.01720
H          7.12450       -8.56969        5.98050
H          5.79080       -7.75400        6.77140
H          2.57810       -1.53840        6.90550
H          4.26079       -1.13510        7.15090
H         11.56940       21.80970       -6.09000
H         11.12680       19.24289       -7.80190
H         12.22410       16.15680       -8.17250
H         12.77460       21.69790       -3.01190
H         22.96790       10.38940       -5.08960
H         22.48500       13.65560       -5.25570
H         19.63800       14.91310       -5.46930
H         16.67170       14.32890       -6.62210
H         16.81609        3.44450      -10.22500
H         20.13570        3.16330       -9.06720
H         21.33530        0.39010       -9.86580
H         19.47070       -2.29820      -10.30230
H        -14.68190        0.88130       21.35060
H        -11.79280       -0.46870       22.05740
H        -17.70090       -1.94540       17.51820
H        -17.41090        0.24600       19.99459
H        -17.00320      -11.00330       14.72930
H        -17.58850       -9.12430       17.38270
H        -15.29400       -7.75990       19.00369
H        -12.11220       -8.14439       19.77730
H         -4.79280      -18.71300       18.85600
H         -7.99310      -19.08320       18.07829
H         -9.78850      -16.67940       17.21780
H        -10.16080      -13.48830       17.67289
C          2.03250        4.44290        5.38140
C          3.13380        0.34660        6.07260
C          1.99520        0.63859        5.31800
C          1.66060        1.96240        5.05080
C          2.46130        2.99510        5.54630
C          3.62320        2.70140        6.26440
C          3.96190        1.37730        6.52580
H          1.35760       -0.15820        4.95930
H          0.75690        2.17950        4.49810
H          4.23890        3.50060        6.65560
H          4.84980        1.16170        7.10440
